# Supplementary material for: Users of reimbursed glaucoma medications in Finland in 1986–2023: A nationwide study
Source: Acta Ophthalmol. 2024 Dec 9;103(3):348–56. doi: 10.1111/aos.16803 (PMC11986400; doi:10.1111/aos.16803)
Supplement: Supplementary file 1 — Data S1 [file AOS-103-348-s001.zip]

Archive with 2 entries (2 files):
- supporting_information1.xlsx
- supporting_information2.docx
