# Supplementary material for: Users of reimbursed glaucoma medications in Finland in 1986–2023: A nationwide study
Source: Acta Ophthalmol. 2024 Dec 9;103(3):348–56. doi: 10.1111/aos.16803 (PMC11986400; doi:10.1111/aos.16803)
Supplement: Supplementary file 1 — Data S1 [file AOS-103-348-s001.zip › supporting_information1.xlsx]

## Sheet: Supplement
Contents
S1. Detailed study results
S2. Comparison of Nordic countries and Scotland
S3. Study data

## Sheet: S1. Detailed study results
year	new reimbursees	deceased reimbursees	net change	total reimbursees at end of calendar year	total female reimbursees at end of calendar year	share of female reimbursees %	total male reimbursees at end of calendar year	share of male reimbursees %	finnish female population millions	finnish male population	finnish population at end of calendar year	new female reimbursees / 1000 inhabitants	new male reimbursees / 1000 inhabitants	all new reimbursees / 1000 inhabitants	new female reimbursees over 50 y.o / 1000 inhabitants	new male reimbursees over 50 y.o / 1000 inhabitants	new reimbursees over 50 y.o/ 1000 inhabitants	new reimbursees over 70 y.o/ 1000 inhabitants	new reimbursees under 50 y.o/ 1000 inhabitants	All female reimbursees at the end of calendar year / 1000 inhabitants	All male reimbursees at the end of calendar year / 1000 inhabitants	Total reimbursees at the end of calendar year / 1000 inhabitants	Female reimbursees over 50 y.o. at the end of calendar year / 1000 inhabitants	Male reimbursees over 50 y.o. at the end of calendar year / 1000 inhabitants	Reimbursees over 50 y.o. at the end of calendar year / 1000 inhabitants	Reimbursees over 70 y.o. at the end of calendar year / 1000 inhabitants	total mortality (/1000 inhabitants)	total mortality over 50 y.o. (/1000 inhabitants)	total mortality over 70 y.o. (/1000 inhabitants)	year
y	new_reimbursees	deceased_reimbursees	net_change	total_reimbursements	Female	F_%	Male	M_%	F_pop	M_pop	total_pop	F_inc	M_inc	total_inc	inc_F50	inc_M50	inc_50	inc_70	incU50	F_prev	M_prev	total_prev	prev_F50	prev_M50	prev_50	prev_70	prev_80	mortality	mortality_50	mortality_70
1986	3829	1685	2144	34500	23691	68.6695652173913	10809	31.3304347826087	2539683	2385858	4925541	1.02059981501628	0.518471761521432	0.777376535897275	2.96340887456534	1.85067366226997	2.4986195963878	4.86149053160201	0.0914262091116155	9.32832955924027	4.53044565099851	7.00430673503682	27.8575116664342	16.6458288203618	23.1743939582851	50.4353486858166	0.0677593159647273	46.51997460037	48.9087562450697	66.2938266293827
1987	3813	1767	2046	36511	25118	68.7957054038509	11393	31.2042945961491	2545618	2392853	4938471	1.01939882574683	0.509015806654232	0.772101324478771	2.98704076374914	1.82032391652804	2.49825411721176	4.97466795410186	0.0780743847312623	9.86715210216144	4.76126197472222	7.39317898191566	29.3417816276334	17.3453272453611	24.3159634766264	53.3727514799006	0.0713848793701988	46.1309523809524	48.5804242156429	64.8427142340605
1988	4049	2054	1995	38485	26509	68.8813823567624	11976	31.1186176432376	2552892	2401351	4954243	1.07290085126985	0.545526247516502	0.817279249322248	3.10508824479913	1.95492218512797	2.62129424307334	5.08100831499532	0.0843058069669524	10.3839096992744	4.98719262615086	7.76808888865564	30.7168593630168	18.0377696945538	25.3836577115095	55.9114880192906	0.075439634636685	50.6322873271378	53.1756985495169	70.2177352520154
1989	4061	2127	1934	40402	27837	68.9000544527499	12565	31.0999455472501	2561513	2412738	4974251	1.05874926264282	0.55911582608638	0.816404318961789	3.06490693512893	1.93632689908041	2.58833701418613	4.98228068662906	0.0887636807377425	10.8674053186535	5.20777639345839	8.12222784897666	31.9962417833838	18.6404172261136	26.3564253325543	58.6484315798549	0.0786183329351375	49.9870743343282	52.4160524160524	69.5189089993163
1990	4333	2272	2061	42463	29320	69.0483479735299	13143	30.9516520264701	2572144	2426177	4998321	1.15117971622118	0.565498724948757	0.866891102032062	3.35196063472688	1.95539111879204	2.76052687098368	5.43083514916472	0.0891858237439757	11.3990507529905	5.41716453498652	8.49545277304119	33.625696139762	19.3380879358048	27.5750314227262	60.8653352791049	0.0828503476799252	50.7584727776413	53.3600565904268	71.5906397101155
1991	4682	2386	2296	44774	30945	69.1137713851789	13829	30.8862286148211	2585820	2443017	5028837	1.25144054883944	0.591891092039065	0.931030375412844	3.58662792404097	2.06326828658543	2.93776309457858	5.63794796108728	0.091112831817842	11.9671902916676	5.66062372877471	8.9034502410796	34.9822429632239	19.9586396986109	28.5830398266053	63.4280029691741	0.0868515313719966	50.5851424694708	52.9371050927683	69.8646750925571
1992	4472	2367	2105	47126	32620	69.2186903195688	14506	30.7813096804312	2597556	2457257	5054813	1.1872698798409	0.564857481329792	0.884701372731296	3.39553200965799	1.93585723406731	2.77219265127186	5.37838156105812	0.0964736903065536	12.5579583269812	5.90333042087173	9.32299572704272	36.7777022433719	20.8006365840848	29.9548578512552	66.1913479140572	0.0916756798766863	47.819147861573	50.204394481349	65.6996071320641
1993	4635	2773	1862	49191	33983	69.0837754873859	15208	30.9162245126141	2607563	2470178	5077741	1.19651950882874	0.613316125396631	0.912807486636282	3.42760009779837	2.06282957651596	2.84190412893578	5.45542841405756	0.100472528739621	13.032475150169	6.15664134325542	9.68757563648875	38.0540452433899	21.4738700510287	30.9386059649414	68.4377713261001	0.0957653395814365	53.3587330908811	55.9104459451238	73.2179457982236
1994	4399	2708	1691	50896	35131	69.0250707324741	15765	30.9749292675259	2616930	2481631	5098561	1.14408868406874	0.566159916603234	0.86279246242224	3.25925857629869	1.89353356766951	2.67023046959745	5.10101155652901	0.0909637964090292	13.4245088710818	6.35267692900355	9.98242445270342	38.9751083922451	21.8501008314223	31.5892066059693	69.8496868991696	0.0987039191899185	50.5148485300701	52.9335481589185	69.1792846170726
1995	4698	2934	1764	52738	36364	68.9521786946794	16374	31.0478213053206	2624936	2491672	5116608	1.19964829618703	0.621670910135845	0.918186423505572	3.349387437022	2.02279707063548	2.77349038027649	5.21629806035916	0.104316627676804	13.8532901373595	6.57149095065482	10.307219157692	39.6512196890065	22.0366761162296	32.0044252779259	71.1564305128252	0.102235137160298	52.6882879000108	55.2213393870602	71.3309144449703
1996	4790	3003	1787	54558	37600	68.9174823124015	16958	31.0825176875985	2631544	2500569	5132113	1.21677615878739	0.635055461376991	0.933338763195588	3.34653410507076	2.02382923334266	2.76853166784855	5.10848624577583	0.0994690450064839	14.2881897471598	6.78165649498174	10.6307090276461	40.150654961367	22.1022704566604	32.2637782630036	72.2471812525661	0.105136920258413	52.1489971346705	54.6025830730166	71.5916007303713
1997	4423	3023	1400	56092	38561	68.7459887327961	17531	31.2540112672039	2638061	2509074	5147135	1.10346197453357	0.602612756738143	0.859312996453367	2.97815406449237	1.88812220798583	2.49861356677997	4.57556947839669	0.0871672390648699	14.6171752662277	6.98703984019602	10.8977129995619	40.3117907383634	22.2064687149597	32.3466701939308	72.9536230032691	0.106955742655915	51.1211823992965	53.4265783915227	70.558650954095
1998	4234	3073	1161	57365	39416	68.7108864290072	17949	31.2891135709928	2643383	2516049	5159432	1.07929876223007	0.548876432851665	0.820632968900453	2.83265104557993	1.64037349220555	2.30521631272939	4.15282549236724	0.0960433873839368	14.9111952373152	7.13380383291422	11.1184719558277	40.3205039215208	22.0555429395814	32.2405272510133	73.1343989854537	0.107804591072978	50.8253117660679	53.1045609895734	69.7316163196534
1999	3859	3138	721	58187	39951	68.6596662484747	18236	31.3403337515253	2648071	2522986	5171057	0.971273051213506	0.510109846031647	0.746269089665807	2.50980392156863	1.48584942355266	2.05432720783943	3.78686823773529	0.0864086471489802	15.0868311310384	7.22794339722852	11.2524383312735	40.1059602649007	21.7885685539288	31.9579952950024	73.1269453090262	0.108834377378374	51.1558149391934	53.3390264730999	69.3491737972326
2000	5452	3195	2257	60575	41535	68.5678910441601	19040	31.4321089558399	2651544	2529303	5180847	1.37693359039111	0.712053874130541	1.05233758109437	3.53738441754608	2.04479360206802	2.87008006428618	5.4533320275804	0.107370075607895	15.664458142124	7.52776555438396	11.692103627071	40.9983466350962	22.1923216738024	32.5905886654974	74.607458025484	0.10985649504122	50.0791548456872	52.1498056070474	68.4385682914129
2001	5026	3271	1755	62696	42819	68.2962230445323	19877	31.7037769554677	2657064	2537555	5194619	1.21299298774888	0.710526471347419	0.967539679040946	3.03730716864736	1.9634942807378	2.55508732878038	4.73066531877708	0.12017055360832	16.1151556755878	7.83313071046736	12.069412597921	41.592532943487	22.5654025902357	33.0479719167193	75.6550494245959	0.11038205390167	49.5576025695412	51.7457446977268	68.0488285958491
2002	5000	3422	1578	64691	44019	68.0450139895812	20672	31.9549860104188	2661108	2544873	5205981	1.21678639123252	0.692372468095657	0.960433777994964	3.01861744160319	1.92796571971177	2.52663676993888	4.68362712714732	0.101141350391714	16.5416059776604	8.12299867223237	12.4262843064544	42.0838338021936	22.9420708803856	33.4492007749076	76.8237640574595	0.111275901295995	50.213502765998	52.3835111691103	69.0226746286419
2003	4895	3377	1518	66522	45077	67.7625447220468	21445	32.2374552779532	2666548	2552847	5219395	1.17605233432888	0.689034634664749	0.937848160562671	2.88232111509433	1.83120026532998	2.40640372840813	4.44578639401953	0.112524685851128	16.9046272559129	8.40042509402248	12.7451553293054	42.4748259124755	23.295172546815	33.7908287209264	77.8324969285551	0.111753006428066	48.292529458872	50.3964098728497	66.268445480467
2004	4856	3202	1654	68587	46237	67.4136498170207	22350	32.5863501829793	2674227	2562033	5236260	1.13902073384197	0.706470213303263	0.927379465496366	2.77422639371622	1.85713529109703	2.35796057314329	4.41166439290587	0.103528952894928	17.2898560967338	8.72354103167289	13.0984710461283	42.8966789667897	23.7973523445038	34.2275327433554	79.0518417462483	0.113082422265689	44.5861646429765	46.4270120797555	60.1410791746057
2005	5125	3225	1900	70529	47297	67.060358150548	23232	32.939641849452	2682933	2572300	5255233	1.18787908605992	0.753411343933445	0.975218415624959	2.8715929853642	1.96194281951479	2.45759128342817	4.6090804566967	0.101615658731068	17.6288412718469	9.03160595575944	13.4207179776805	43.2745013091224	24.2920092549579	34.6351536648849	79.9085537046445	0.113719943422914	43.7039245446661	45.3652261192869	59.1440147909209
2006	5098	3404	1694	72223	48174	66.7017432119962	24049	33.2982567880038	2692859	2583686	5276545	1.15750583301985	0.766734038114539	0.966162517329048	2.73766105660923	1.93582604083797	2.37183280922802	4.47300602419527	0.119349608408772	17.8895367340065	9.30801962777211	13.6875550194303	43.4224749642611	24.6629983205162	34.8636738051861	80.4303934603831	0.113937305922618	44.991342735167	46.6151323494964	61.3401765708486
2007	5383	3497	1886	74088	49216	66.4291113270705	24872	33.5708886729295	2703299	2596727	5300026	1.24736479390552	0.774436434788871	1.01565539489806	2.92151758029603	1.9758685792409	2.48911971390752	4.52257910893447	0.111434046572124	18.20590323157	9.57821134066076	13.9787993492862	43.7432355350143	25.0938564701287	35.2158097056319	80.6615096500994	0.114394728321271	45.0563042750019	46.7957150911483	61.7376337648732
2008	5609	3592	2017	76103	50262	66.0447025741429	25841	33.9552974258571	2714224	2611576	5325800	1.2659235199453	0.832064623047539	1.05317510984265	2.94569301922243	2.10474384274328	2.56031819979095	4.58445246675604	0.114858343407558	18.5179999882103	9.89479149754784	14.2894964136843	44.1682324035265	25.7193076877077	35.7137963568316	81.0569543959351	0.114506512836469	45.0531808147702	46.7436151877579	61.1591301974343
2009	5662	3708	1954	78039	51288	65.7209856610156	26751	34.2790143389844	2725876	2624985	5350861	1.2623464897156	0.846100072952798	1.05814746449216	2.91578995252141	2.10542683221513	2.54370193775769	4.60743205495767	0.118673613394926	18.8152359094838	10.1909153766593	14.5843818406047	44.5244425971135	26.2327358151595	36.1255844894482	81.3422023586614	0.114956125780864	45.3367242138211	46.9751704487636	61.760073616592
2010	5856	3845	2011	80050	52338	65.3816364772018	27712	34.6183635227982	2736331	2638323	5374654	1.29735766615954	0.874040062570049	1.08955850925474	2.97796884722024	2.16363316536117	2.60340317624706	4.66721950360103	0.117914513810356	19.1270719806924	10.5036418967655	14.8939820126096	44.8986750285987	26.7841437041483	36.5666299873971	82.3028392125415	0.115018214579498	45.8250899816461	47.5488069414317	62.9862720011065
2011	5731	3845	1886	81928	53288	65.0424763206718	28640	34.9575236793282	2748156	2652447	5400603	1.25284008622509	0.862599705102496	1.06117779810884	2.86676425740617	2.11558686134957	2.52063630101319	4.52427013717904	0.110975847620073	19.3904567280751	10.7975767282061	15.1701578508918	45.1976909136984	27.3090061225654	36.9549323565085	82.1462070582718	0.115566406026836	44.8208332361924	46.472747537647	60.7720920880668
2012	5826	4070	1756	83675	54011	64.5485509411413	29664	35.4514490588587	2759434	2666531	5425965	1.24808203421426	0.893295446405836	1.07372605610246	2.7945301271016	2.18119912752035	2.51131202843373	4.4376024118165	0.124826871554067	19.5732168263492	11.1245659622933	15.4212200041836	45.2765551409451	27.900879405686	37.2529824727292	83.0373959845821	0.115421631017838	46.375424443381	48.0938902639775	63.0006744197523
2013	5935	4009	1926	85599	54834	64.0591595696211	30765	35.9408404303789	2770289	2680275	5450564	1.24571840699653	0.92677057391499	1.08887814178496	2.79545508714942	2.23943461444154	2.53821734715348	4.3810435888823	0.118245892640082	19.7936027613004	11.4782998013264	15.7046133207499	45.4627482626298	28.5490836609269	37.6377974366246	83.2269637867082	0.115974409195639	44.7368127392231	46.3137886672616	60.4921339249697
2014	6005	4145	1860	87461	55594	63.5643315306251	31867	36.4356684693749	2779249	2691763	5471012	1.24637986736705	0.943990982861418	1.0976031491066	2.76629251921364	2.26800263657744	2.53530281477825	4.46057815255037	0.121522604585392	20.0032454810634	11.8387094257555	15.9862562904267	45.6155990923392	29.201265245151	38.0064899051194	83.4149121959349	0.116497311517114	45.2446705161931	46.901210500068	61.9842519685039
2015	6248	4114	2134	89595	56491	63.0515095708466	33104	36.9484904291534	2785171	2701378	5486549	1.27855704371473	0.994677531245164	1.13878505413877	2.83540779123653	2.35135299084975	2.61064152748685	4.45700267582086	0.125848709543025	20.2827761742457	12.2544864139709	16.3299370879582	45.934107026002	29.9783063133154	38.5251820273047	83.0003737783049	0.117189323788032	43.901866416246	45.4636091724825	59.3506751693658
2016	6036	4398	1638	91227	57163	62.6601773597729	34064	37.3398226402271	2790290	2712192	5502482	1.22317035146884	0.967114422577753	1.09695951754136	2.68839002755414	2.31032841504046	2.51258283422531	4.16698430500516	0.110992855759851	20.4864010550875	12.5595828023975	16.5792455113892	46.0882228823447	30.5702046644455	38.8719937318229	81.7594622845928	0.117197616296069	45.9902330882891	47.5488069414317	61.64454660043
2017	5995	4388	1607	92834	57746	62.2035030269082	35088	37.7964969730918	2793276	2719000	5512276	1.2121967181188	0.959543949981611	1.08757253809497	2.65846337697897	2.2997013778432	2.49139348755619	4.19932637609884	0.0971526837964794	20.6732166817744	12.9047443913203	16.8413192663067	46.1943920293703	31.2427898899778	39.2316631948251	80.7445733447294	0.117128244913792	45.1324247878632	46.5939125245119	59.7724326659945
2018	5843	4440	1403	94238	58279	61.842356586515	35959	38.157643413485	2793875	2723155	5517030	1.18079727976377	0.934210502156506	1.05908432616825	2.58242532846674	2.18905936669309	2.39900038751076	4.05469622448737	0.101624152860129	20.859558856427	13.2049038706941	17.081291926997	46.3239350653266	31.7623466865644	39.5339258928078	79.8037398721696	0.117241676357841	44.9934637873552	46.4491765446344	58.9636187887872
2019	5782	4472	1310	95554	58733	61.4657680473868	36821	38.5342319526132	2797030	2728262	5525292	1.16194677926229	0.928063360483707	1.04646053095474	2.52694189815452	2.16678509044616	2.35882668453997	3.90591938365393	0.0996967349942394	20.9983446727422	13.4961378342696	17.2939276331459	46.4309375440393	32.302861414572	39.8361863533541	78.8778402267378	0.116809536308522	44.7123988921883	46.1761207921816	58.3158067247549
2020	5346	4742	604	96164	58843	61.1902583087226	37321	38.8097416912774	2799985	2733808	5533793	1.08607724684239	0.843146263380603	0.966064325138291	2.35319914965589	1.97944430296071	2.17858373158062	3.55114345045196	0.0854734182348491	21.0154697257307	13.6516536640466	17.3775925481853	46.3239224177892	32.5987722480622	39.9116367812972	77.7903306454921	0.116661223998047	47.0035485597605	48.4682119408794	60.7894595897381
2021	5325	4813	512	96668	58816	60.8432987131212	37852	39.1567012868788	2805140	2743101	5548241	1.05021496253306	0.867266644574881	0.959763644008975	2.26831161443042	2.03973502661539	2.16144339238797	3.54535546540494	0.0850225200674948	20.9672244522555	13.7989815176328	17.4231797068657	46.1520660678903	32.964277641887	39.9862749200262	77.060393221981	0.115699230385412	47.4336736705168	48.8859937505725	60.1332190199829
2022	5362	5282	80	96751	58557	60.5234054428378	38194	39.4765945571622	2810493	2753477	5563970	1.05141695780776	0.874167461722034	0.963700379405353	2.29256983980939	2.05788568458723	2.18273408604743	3.60582394559292	0.079387180582888	20.8351346187306	13.8711890457048	17.3888428586064	45.9598780188918	33.2257654960254	40.0001196955629	76.170119513055	0.116486545961343	51.7777146050013	53.3112046632124	65.7998986894572
2023	5409	5154	255	97001	58395	60.2004103050484	38606	39.7995896949516	2830134	2774424	5604558	1.04553353304119	0.883066178781614	0.965107328713522	2.29235462036185	2.0882647176196	2.19680375717427	3.58667025160673	0.0794419311689343	20.6332986353296	13.9149603665482	17.3075200577815	45.7532486386638	33.5124576105951	40.0223519450245	75.519392414945	0.115643846401173	50.4581766917293	51.9917540774874	63.8883883755052

## Sheet: S2. Comparison of countries
year	country	number of identidied glaucoma patients	population	glaucoma patients / 1000 inhabitants	over 45 y.o. glaucoma patients / 1000 inhabitants	over 50 y.o. glaucoma patients / 1000 inhabitants	over 70 y.o. glaucoma patients / 1000 inhabitants	over 80 y.o. glaucoma patients / 1000 inhabitants	new glaucoma patients / 1000 inhabitants	data_source
1996	Denmark			7.9		20.9			1.37	Kolko et al.
1997	Denmark			8.7		22.3			1.32	Kolko et al.
1998	Denmark			9.5		23.8			1.39	Kolko et al.
1999	Denmark			10.3		25			1.35	Kolko et al.
2000	Denmark			10.9		26.2			1.29	Kolko et al.
2001	Denmark			11.5		27.2			1.25	Kolko et al.
2002	Denmark			12		28.2			1.27	Kolko et al.
2003	Denmark			12.6		29.2			1.3	Kolko et al.
2004	Denmark			13.2		30.2			1.28	Kolko et al.
2005	Denmark			13.6		31.2			1.24	Kolko et al.
2006	Denmark			14.2		32.2			1.3	Kolko et al.
2007	Denmark			14.7		33.2			1.35	Kolko et al.
2008	Denmark			15.3		34.2			1.42	Kolko et al.
2009	Denmark			15.8		35.1			1.4	Kolko et al.
2010	Denmark			16.5		36.3			1.48	Kolko et al.
2011	Denmark			17.2		37.6			1.55	Kolko et al.
1986	Finland	34500	4925541	7.00431	19.5488	23.1744	50.4353	67.7593	0.777377	Kela
1987	Finland	36511	4938471	7.39318	20.6317	24.316	53.3728	71.3849	0.772101	Kela
1988	Finland	38485	4954243	7.76809	21.5406	25.3837	55.9115	75.4396	0.817279	Kela
1989	Finland	40402	4974251	8.12223	22.3621	26.3564	58.6484	78.6183	0.816404	Kela
1990	Finland	42463	4998321	8.49545	23.055	27.575	60.8653	82.8503	0.866891	Kela
1991	Finland	44774	5028837	8.90345	23.7361	28.583	63.428	86.8515	0.93103	Kela
1992	Finland	47126	5054813	9.323	24.4087	29.9549	66.1913	91.6757	0.884701	Kela
1993	Finland	49191	5077741	9.68758	24.9033	30.9386	68.4378	95.7653	0.912807	Kela
1994	Finland	50896	5098561	9.98242	25.2147	31.5892	69.8497	98.7039	0.862792	Kela
1995	Finland	52738	5116608	10.3072	25.6249	32.0044	71.1564	102.235	0.918186	Kela
1996	Finland	54558	5132113	10.6307	26.0628	32.2638	72.2472	105.137	0.933339	Kela
1997	Finland	56092	5147135	10.8977	26.3342	32.3467	72.9536	106.956	0.859313	Kela
1998	Finland	57365	5159432	11.1185	26.5064	32.2405	73.1344	107.805	0.820633	Kela
1999	Finland	58187	5171057	11.2524	26.4793	31.958	73.1269	108.834	0.746269	Kela
2000	Finland	60575	5180847	11.6921	27.1715	32.5906	74.6075	109.856	1.05234	Kela
2001	Finland	62696	5194619	12.0694	27.69	33.048	75.655	110.382	0.96754	Kela
2002	Finland	64691	5205981	12.4263	28.1793	33.4492	76.8238	111.276	0.960434	Kela
2003	Finland	66522	5219395	12.7452	28.6319	33.7908	77.8325	111.753	0.937848	Kela
2004	Finland	68587	5236260	13.0985	29.1385	34.2275	79.0518	113.082	0.927379	Kela
2005	Finland	70529	5255233	13.4207	29.565	34.6352	79.9086	113.72	0.975218	Kela
2006	Finland	72223	5276545	13.6876	29.873	34.8637	80.4304	113.937	0.966163	Kela
2007	Finland	74088	5300026	13.9788	30.2598	35.2158	80.6615	114.395	1.01566	Kela
2008	Finland	76103	5325800	14.2895	30.6891	35.7138	81.057	114.507	1.05318	Kela
2009	Finland	78039	5350861	14.5844	31.0875	36.1256	81.3422	114.956	1.05815	Kela
2010	Finland	80050	5374654	14.894	31.5434	36.5666	82.3028	115.018	1.08956	Kela
2011	Finland	81928	5400603	15.1702	31.9454	36.9549	82.1462	115.566	1.06118	Kela
2012	Finland	83675	5425965	15.4212	32.3025	37.253	83.0374	115.422	1.07373	Kela
2013	Finland	85599	5450564	15.7046	32.7433	37.6378	83.227	115.974	1.08888	Kela
2014	Finland	87461	5471012	15.9863	33.2382	38.0065	83.4149	116.497	1.0976	Kela
2015	Finland	89595	5486549	16.3299	33.8487	38.5252	83.0004	117.189	1.13879	Kela
2016	Finland	91227	5502482	16.5792	34.3083	38.872	81.7595	117.198	1.09696	Kela
2017	Finland	92834	5512276	16.8413	34.8034	39.2317	80.7446	117.128	1.08757	Kela
2018	Finland	94238	5517030	17.0813	35.2454	39.5339	79.8037	117.242	1.05908	Kela
2019	Finland	95553	5525292	17.2937	35.5298	39.8362	78.8778	116.81	1.04646	Kela
2020	Finland	96163	5533793	17.3774	35.5551	39.9116	77.7903	116.661	0.966064	Kela
2021	Finland	96667	5548241	17.423	35.5283	39.9863	77.0604	115.699	0.959764	Kela
2022	Finland	96750	5563970	17.3887	35.42	40.0001	76.1701	116.487	0.9637	Kela
2023	Finland	97000	5604558	17.3073	35.2974	40.0224	75.5194	115.644	0.965107	Kela
2004	Norway	64390	4591911	14.0225	34.092	40.5063	87.4009	112.238		Norwegian Prescription Database
2005	Norway	65487	4623291	14.1646	34.1821	40.5226	88.2515	113.823		Norwegian Prescription Database
2006	Norway	66583	4660676	14.2861	34.2639	40.5474	89.0543	114.416		Norwegian Prescription Database
2007	Norway	67452	4709156	14.3236	34.1457	40.3469	89.315	115.194		Norwegian Prescription Database
2008	Norway	68238	4768211	14.311	34.0456	40.2306	89.7984	116.369		Norwegian Prescription Database
2009	Norway	68940	4828724	14.2771	33.7849	39.9462	89.4581	115.874		Norwegian Prescription Database
2010	Norway	70038	4889251	14.3249	33.6774	39.85	89.4792	116.334		Norwegian Prescription Database
2011	Norway	70785	4953087	14.2911	33.4144	39.5579	88.8592	116.381		Norwegian Prescription Database
2012	Norway	71387	5018573	14.2246	33.0738	39.2071	87.6094	116.105		Norwegian Prescription Database
2013	Norway	72167	5080165	14.2056	32.8365	38.9677	86.6868	115.877		Norwegian Prescription Database
2014	Norway	72845	5137431	14.1793	32.5138	38.5611	85.1988	115.777		Norwegian Prescription Database
2015	Norway	73658	5189894	14.1926	32.3246	38.277	83.8513	115.369		Norwegian Prescription Database
2016	Norway	74951	5236149	14.3141	32.3506	38.2146	82.6671	115.503		Norwegian Prescription Database
2017	Norway	76065	5276969	14.4145	32.2165	37.948	81.1282	115.178		Norwegian Prescription Database
2018	Norway	76835	5311918	14.4646	32.0737	37.6139	80.1409	114.511		Norwegian Prescription Database
2019	Norway	78443	5348847	14.6654	32.1921	37.5963	79.6538	114.231		Norwegian Prescription Database
2020	Norway	78804	5379469	14.649	31.9817	37.2023	78.5387	113.809		Norwegian Prescription Database
2010	Scotland	48177	5.25577e+06	9.16651	20.2369	23.9908	50.8972	73.6979		Rotchford et al.
2017	Scotland	61249	5.42557e+06	11.2889	23.6601	27.4195	57.5827	82.3972		Rotchford et al.
2010	Scotland			9.16						Rotchford et al.
2011	Scotland			9.49						Rotchford et al.
2012	Scotland			9.79						Rotchford et al.
2013	Scotland			10.1						Rotchford et al.
2014	Scotland			10.43						Rotchford et al.
2015	Scotland			10.72						Rotchford et al.
2016	Scotland			10.99						Rotchford et al.
2017	Scotland			11.29						Rotchford et al.
2006	Sweden	138128	9047752	15.2666	34.4741	40.0507	91.4073	132.368		Socialstyrelsen
2007	Sweden	140876	9113257	15.4584	34.8618	40.4448	92.2444	133.086		Socialstyrelsen
2008	Sweden	144089	9182927	15.691	35.3344	40.9849	93.2095	134.974		Socialstyrelsen
2009	Sweden	146840	9256347	15.8637	35.6297	41.3838	93.7649	135.575		Socialstyrelsen
2010	Sweden	149807	9340682	16.0381	35.8413	41.7661	93.9168	136.6		Socialstyrelsen
2011	Sweden	152506	9415570	16.1972	36.0195	42.1275	94.1877	136.89		Socialstyrelsen
2012	Sweden	155055	9482855	16.3511	36.1466	42.3922	94.3007	137.438		Socialstyrelsen
2013	Sweden	158017	9555893	16.5361	36.3774	42.7475	94.0478	137.527		Socialstyrelsen
2014	Sweden	161167	9644864	16.7101	36.6764	43.0531	93.695	138.735		Socialstyrelsen
2015	Sweden	164582	9747355	16.8848	37.0322	43.2722	92.8452	138.698		Socialstyrelsen
2016	Sweden	168233	9851017	17.0777	37.4024	43.5115	92.3186	139.201		Socialstyrelsen
2017	Sweden	171840	9995153	17.1923	37.7206	43.7447	91.5345	139.126		Socialstyrelsen
2018	Sweden	174110	10120242	17.2041	37.7474	43.6509	90.5244	138.807		Socialstyrelsen
2019	Sweden	177675	10230185	17.3677	38.0789	43.9598	90.1729	138.411		Socialstyrelsen
2020	Sweden	178126	10327589	17.2476	37.7608	43.6192	88.6411	135.99		Socialstyrelsen
2021	Sweden	180045	10379295	17.3466	37.8292	43.6445	88.2185	135.634		Socialstyrelsen
2022	Sweden	184280	10452326	17.6305	38.3517	44.0976	88.8165	136.282		Socialstyrelsen
2023	Sweden	188220	10521556	17.889	38.8254	44.4996	89.3457	136.69		Socialstyrelsen

## Sheet: S3. Study data
Year	New reimbursees during year	Deceased reimbursees during year	Total reimbursees at end of calendar year	Age group	sex	Population
1986	0	0	1	0-4	Female	157166
1986	3	0	17	10-14	Female	150446
1986	2	0	21	15-19	Female	162956
1986	6	0	31	20-24	Female	183316
1986	9	0	54	25-29	Female	184241
1986	9	0	91	30-34	Female	197386
1986	13	1	116	35-39	Female	211610
1986	36	1	213	40-44	Female	168846
1986	92	2	373	45-49	Female	149181
1986	0	0	6	5-9	Female	157233
1986	110	2	618	50-54	Female	131226
1986	154	3	1100	55-59	Female	140230
1986	275	15	2028	60-64	Female	137444
1986	367	35	3032	65-69	Female	120350
1986	568	112	4600	70-74	Female	109150
1986	541	218	5191	75-79	Female	91951
1986	281	301	3768	80-84	Female	54815
1986	111	283	1837	85-89	Female	24467
1986	12	122	508	90-94	Female	6625
1986	3	33	86	95-99	Female	1044
1986	1	0	2	0-4	Male	164400
1986	3	0	10	10-14	Male	158287
1986	1	1	23	15-19	Male	169580
1986	7	1	44	20-24	Male	190928
1986	14	0	78	25-29	Male	193236
1986	16	1	105	30-34	Male	207005
1986	14	0	168	35-39	Male	224699
1986	37	1	209	40-44	Male	176796
1986	57	3	398	45-49	Male	150573
1986	2	0	13	5-9	Male	164081
1986	67	4	499	50-54	Male	128346
1986	111	8	901	55-59	Male	128880
1986	149	25	1234	60-64	Male	108177
1986	183	41	1422	65-69	Male	78807
1986	200	84	1821	70-74	Male	63217
1986	226	148	1982	75-79	Male	46271
1986	108	116	1213	80-84	Male	22374
1986	37	87	531	85-89	Male	8119
1986	3	30	139	90-94	Male	1840
1986	1	7	17	95-99	Male	242
1987	0	0	0	0-4	Female	154084
1987	3	0	18	10-14	Female	154104
1987	2	0	22	15-19	Female	155600
1987	3	0	31	20-24	Female	181825
1987	8	0	53	25-29	Female	183281
1987	7	2	93	30-34	Female	194512
1987	19	0	126	35-39	Female	208051
1987	35	2	223	40-44	Female	188116
1987	57	0	398	45-49	Female	145620
1987	3	0	9	5-9	Female	157537
1987	78	0	621	50-54	Female	132082
1987	166	6	1146	55-59	Female	138773
1987	251	18	2043	60-64	Female	137021
1987	398	50	3121	65-69	Female	122416
1987	560	115	4739	70-74	Female	107519
1987	573	218	5594	75-79	Female	93495
1987	318	287	4178	80-84	Female	57601
1987	99	274	2045	85-89	Female	25728
1987	15	139	562	90-94	Female	7181
1987	0	39	96	95-99	Female	1072
1987	1	0	3	0-4	Male	160796
1987	2	0	11	10-14	Male	161545
1987	1	0	20	15-19	Male	162425
1987	1	0	39	20-24	Male	188923
1987	2	1	74	25-29	Male	191995
1987	25	0	123	30-34	Male	203365
1987	16	1	160	35-39	Male	220731
1987	33	1	231	40-44	Male	197535
1987	56	1	429	45-49	Male	147360
1987	1	0	12	5-9	Male	164877
1987	69	5	532	50-54	Male	129606
1987	101	7	890	55-59	Male	128319
1987	129	18	1305	60-64	Male	111253
1987	177	41	1507	65-69	Male	80710
1987	234	86	1839	70-74	Male	61983
1987	216	148	2113	75-79	Male	47131
1987	110	153	1310	80-84	Male	23538
1987	32	104	611	85-89	Male	8541
1987	12	42	159	90-94	Male	1967
1987	0	9	25	95-99	Male	253
1988	0	0	0	0-4	Female	152235
1988	2	0	14	10-14	Female	158126
1988	0	0	25	15-19	Female	148552
1988	2	1	31	20-24	Female	178519
1988	12	1	57	25-29	Female	184658
1988	15	2	100	30-34	Female	191391
1988	28	1	140	35-39	Female	203123
1988	35	0	238	40-44	Female	201729
1988	70	0	425	45-49	Female	146267
1988	0	0	6	5-9	Female	159008
1988	98	4	668	50-54	Female	136182
1988	172	6	1160	55-59	Female	134723
1988	270	26	2019	60-64	Female	136341
1988	408	46	3328	65-69	Female	125489
1988	513	121	4800	70-74	Female	106888
1988	614	252	5882	75-79	Female	93865
1988	356	358	4627	80-84	Female	60203
1988	116	314	2252	85-89	Female	26636
1988	25	150	643	90-94	Female	7796
1988	3	53	94	95-99	Female	1161
1988	2	1	4	0-4	Male	158829
1988	1	0	14	10-14	Male	165459
1988	4	0	21	15-19	Male	155602
1988	4	0	38	20-24	Male	185256
1988	11	0	74	25-29	Male	193106
1988	14	2	126	30-34	Male	199831
1988	13	0	158	35-39	Male	214784
1988	28	1	247	40-44	Male	211665
1988	52	3	422	45-49	Male	148425
1988	4	0	12	5-9	Male	166324
1988	81	5	599	50-54	Male	134091
1988	116	14	902	55-59	Male	125373
1988	159	22	1331	60-64	Male	113819
1988	206	55	1655	65-69	Male	84085
1988	211	83	1895	70-74	Male	61666
1988	220	170	2150	75-79	Male	47018
1988	133	177	1464	80-84	Male	24674
1988	45	125	676	85-89	Male	8967
1988	6	53	162	90-94	Male	2105
1988	0	8	26	95-99	Male	272
1989	0	0	0	0-4	Female	151347
1989	3	0	14	10-14	Female	159259
1989	1	0	23	15-19	Female	147356
1989	1	0	37	20-24	Female	173374
1989	6	0	53	25-29	Female	184782
1989	7	1	97	30-34	Female	188959
1989	16	0	142	35-39	Female	200249
1989	41	0	246	40-44	Female	212574
1989	70	4	451	45-49	Female	147317
1989	3	0	7	5-9	Female	159729
1989	87	1	678	50-54	Female	140122
1989	183	5	1192	55-59	Female	131671
1989	277	17	2118	60-64	Female	137016
1989	448	39	3593	65-69	Female	131328
1989	504	98	4684	70-74	Female	102407
1989	541	242	6179	75-79	Female	93845
1989	358	405	4987	80-84	Female	62553
1989	141	336	2511	85-89	Female	28053
1989	23	179	711	90-94	Female	8280
1989	2	45	114	95-99	Female	1292
1989	0	0	2	0-4	Male	158072
1989	0	0	14	10-14	Male	166516
1989	4	0	23	15-19	Male	153928
1989	5	0	35	20-24	Male	180017
1989	12	0	82	25-29	Male	193158
1989	13	2	120	30-34	Male	197918
1989	17	1	172	35-39	Male	209916
1989	44	3	277	40-44	Male	223804
1989	67	4	427	45-49	Male	150596
1989	3	0	15	5-9	Male	167346
1989	78	5	645	50-54	Male	138055
1989	104	14	900	55-59	Male	123603
1989	169	34	1409	60-64	Male	115967
1989	206	65	1780	65-69	Male	89510
1989	211	90	1932	70-74	Male	59336
1989	222	146	2196	75-79	Male	47051
1989	134	175	1631	80-84	Male	25999
1989	51	137	700	85-89	Male	9378
1989	9	63	183	90-94	Male	2294
1989	0	16	22	95-99	Male	274
1990	0	0	0	0-4	Female	152712
1990	2	0	18	10-14	Female	158912
1990	1	0	19	15-19	Female	148164
1990	3	0	34	20-24	Female	168569
1990	5	0	55	25-29	Female	184294
1990	14	1	97	30-34	Female	187325
1990	17	1	152	35-39	Female	198188
1990	37	0	257	40-44	Female	215100
1990	69	1	473	45-49	Female	160217
1990	1	0	6	5-9	Female	159751
1990	93	5	695	50-54	Female	138677
1990	163	1	1238	55-59	Female	129626
1990	312	11	2181	60-64	Female	137069
1990	468	45	3713	65-69	Female	130758
1990	586	132	4868	70-74	Female	105785
1990	571	276	6340	75-79	Female	92919
1990	427	411	5504	80-84	Female	64690
1990	158	364	2701	85-89	Female	29203
1990	30	193	829	90-94	Female	8772
1990	4	44	140	95-99	Female	1413
1990	2	0	3	0-4	Male	159773
1990	1	0	16	10-14	Male	165979
1990	3	0	24	15-19	Male	155219
1990	6	0	38	20-24	Male	175039
1990	10	0	85	25-29	Male	192527
1990	15	0	124	30-34	Male	196001
1990	21	0	169	35-39	Male	207180
1990	39	4	304	40-44	Male	226073
1990	67	2	449	45-49	Male	165065
1990	3	0	14	5-9	Male	167076
1990	66	4	660	50-54	Male	136588
1990	91	7	902	55-59	Male	122808
1990	151	25	1459	60-64	Male	117581
1990	228	51	1876	65-69	Male	91843
1990	244	95	2016	70-74	Male	61511
1990	239	159	2299	75-79	Male	46613
1990	141	240	1732	80-84	Male	26903
1990	39	123	741	85-89	Male	9686
1990	6	59	213	90-94	Male	2412
1990	0	18	19	95-99	Male	300
1991	0	0	0	0-4	Female	155468
1991	2	0	20	10-14	Female	158241
1991	2	0	24	15-19	Female	150913
1991	3	1	28	20-24	Female	163200
1991	9	0	60	25-29	Female	184131
1991	12	2	95	30-34	Female	185868
1991	25	2	164	35-39	Female	198325
1991	44	0	270	40-44	Female	211489
1991	83	5	484	45-49	Female	167896
1991	1	0	3	5-9	Female	158514
1991	136	6	804	50-54	Female	147531
1991	153	7	1256	55-59	Female	128924
1991	302	18	2233	60-64	Female	136117
1991	546	49	3826	65-69	Female	130542
1991	618	123	5163	70-74	Female	109277
1991	643	274	6552	75-79	Female	91324
1991	458	438	5888	80-84	Female	66333
1991	161	425	2996	85-89	Female	30693
1991	31	213	927	90-94	Female	9527
1991	7	60	152	95-99	Female	1507
1991	2	0	4	0-4	Male	162288
1991	2	0	21	10-14	Male	165090
1991	1	0	18	15-19	Male	158767
1991	2	1	38	20-24	Male	169630
1991	3	0	74	25-29	Male	192300
1991	17	0	129	30-34	Male	194261
1991	27	0	206	35-39	Male	206710
1991	29	0	284	40-44	Male	222410
1991	58	4	429	45-49	Male	173557
1991	1	0	12	5-9	Male	165997
1991	91	7	750	50-54	Male	146054
1991	120	19	913	55-59	Male	122134
1991	150	27	1493	60-64	Male	118437
1991	271	49	1998	65-69	Male	94656
1991	235	87	2146	70-74	Male	64059
1991	238	169	2329	75-79	Male	45645
1991	137	186	1904	80-84	Male	27944
1991	53	140	817	85-89	Male	10154
1991	7	67	236	90-94	Male	2586
1991	2	7	28	95-99	Male	338
1992	1	0	1	0-4	Female	158895
1992	1	0	18	10-14	Female	158835
1992	1	0	25	15-19	Female	154803
1992	6	0	31	20-24	Female	156320
1992	2	0	58	25-29	Female	183184
1992	14	1	100	30-34	Female	185300
1992	20	1	163	35-39	Female	195839
1992	43	0	290	40-44	Female	208286
1992	98	2	553	45-49	Female	187168
1992	1	0	3	5-9	Female	155746
1992	110	2	851	50-54	Female	144132
1992	160	9	1264	55-59	Female	129959
1992	291	18	2309	60-64	Female	134888
1992	468	49	3915	65-69	Female	130321
1992	564	114	5342	70-74	Female	111626
1992	628	253	6789	75-79	Female	90280
1992	465	426	6354	80-84	Female	67947
1992	168	409	3362	85-89	Female	32466
1992	38	230	1011	90-94	Female	9925
1992	5	68	181	95-99	Female	1636
1992	2	0	4	0-4	Male	165864
1992	1	0	21	10-14	Male	166199
1992	2	0	19	15-19	Male	162272
1992	3	0	36	20-24	Male	163134
1992	5	0	63	25-29	Male	191029
1992	24	0	142	30-34	Male	193682
1992	18	1	213	35-39	Male	203601
1992	31	2	275	40-44	Male	218769
1992	70	2	494	45-49	Male	194072
1992	1	0	12	5-9	Male	162741
1992	85	8	768	50-54	Male	143038
1992	83	15	943	55-59	Male	123702
1992	181	29	1518	60-64	Male	118273
1992	238	54	2122	65-69	Male	97706
1992	212	93	2223	70-74	Male	65843
1992	226	148	2406	75-79	Male	44903
1992	142	206	2024	80-84	Male	28577
1992	54	153	906	85-89	Male	10807
1992	10	61	284	90-94	Male	2687
1992	0	13	33	95-99	Male	358
1993	0	0	1	0-4	Female	159871
1993	5	0	20	10-14	Female	160634
1993	2	0	24	15-19	Female	159168
1993	0	0	35	20-24	Female	149669
1993	5	1	53	25-29	Female	180528
1993	8	1	91	30-34	Female	186866
1993	24	1	180	35-39	Female	193020
1993	47	0	303	40-44	Female	203646
1993	82	2	586	45-49	Female	200866
1993	3	0	5	5-9	Female	154385
1993	113	4	883	50-54	Female	144884
1993	194	8	1342	55-59	Female	134144
1993	260	22	2305	60-64	Female	131156
1993	505	38	3977	65-69	Female	129931
1993	593	114	5707	70-74	Female	114749
1993	619	272	6891	75-79	Female	90057
1993	421	503	6578	80-84	Female	68381
1993	190	541	3681	85-89	Female	33646
1993	44	291	1132	90-94	Female	10240
1993	5	88	189	95-99	Female	1722
1993	1	0	3	0-4	Male	166569
1993	9	0	27	10-14	Male	168033
1993	2	0	22	15-19	Male	166427
1993	7	0	36	20-24	Male	156736
1993	9	1	66	25-29	Male	187952
1993	13	0	135	30-34	Male	195434
1993	26	6	222	35-39	Male	200415
1993	42	2	294	40-44	Male	213391
1993	70	2	522	45-49	Male	208269
1993	4	0	15	5-9	Male	161237
1993	76	12	763	50-54	Male	144260
1993	112	15	1035	55-59	Male	128255
1993	170	31	1497	60-64	Male	115969
1993	251	55	2195	65-69	Male	100353
1993	263	98	2449	70-74	Male	68920
1993	223	175	2466	75-79	Male	44886
1993	160	228	2096	80-84	Male	28550
1993	64	161	1019	85-89	Male	11360
1993	13	89	308	90-94	Male	2781
1993	0	12	38	95-99	Male	381
1994	2	0	4	0-4	Female	160691
1994	2	0	20	10-14	Female	161405
1994	3	0	24	15-19	Female	160375
1994	4	0	31	20-24	Female	148349
1994	4	0	60	25-29	Female	175246
1994	7	0	84	30-34	Female	186674
1994	20	0	183	35-39	Female	190427
1994	39	1	298	40-44	Female	200867
1994	84	2	605	45-49	Female	211737
1994	1	0	4	5-9	Female	153477
1994	98	3	925	50-54	Female	145940
1994	165	7	1365	55-59	Female	138198
1994	290	16	2316	60-64	Female	128347
1994	488	47	4081	65-69	Female	130930
1994	603	125	6129	70-74	Female	120290
1994	539	251	6701	75-79	Female	86811
1994	424	476	6865	80-84	Female	68950
1994	189	527	4031	85-89	Female	35601
1994	31	312	1205	90-94	Female	10801
1994	1	95	200	95-99	Female	1814
1994	2	0	3	0-4	Male	167011
1994	1	0	27	10-14	Male	169194
1994	2	0	24	15-19	Male	167527
1994	4	0	38	20-24	Male	154838
1994	8	1	65	25-29	Male	182487
1994	16	0	138	30-34	Male	195346
1994	19	3	218	35-39	Male	198272
1994	33	5	301	40-44	Male	208403
1994	71	2	557	45-49	Male	220058
1994	3	0	16	5-9	Male	160466
1994	79	8	760	50-54	Male	146495
1994	88	9	1066	55-59	Male	132270
1994	166	24	1481	60-64	Male	114936
1994	222	58	2270	65-69	Male	102809
1994	267	85	2697	70-74	Male	73667
1994	207	143	2458	75-79	Male	43454
1994	145	226	2165	80-84	Male	28848
1994	62	169	1123	85-89	Male	12191
1994	10	91	315	90-94	Male	2925
1994	0	22	43	95-99	Male	434
1995	1	0	3	0-4	Female	159404
1995	2	0	19	10-14	Female	161387
1995	6	0	34	15-19	Female	160110
1995	3	1	27	20-24	Female	149043
1995	5	0	55	25-29	Female	170085
1995	10	0	91	30-34	Female	185798
1995	17	2	172	35-39	Female	188599
1995	50	2	317	40-44	Female	198750
1995	95	2	633	45-49	Female	214240
1995	3	0	7	5-9	Female	154672
1995	117	6	975	50-54	Female	158588
1995	171	12	1399	55-59	Female	136796
1995	287	13	2350	60-64	Female	126490
1995	515	54	4154	65-69	Female	131242
1995	630	120	6260	70-74	Female	120387
1995	571	250	6941	75-79	Female	90249
1995	436	499	7058	80-84	Female	68596
1995	181	598	4348	85-89	Female	37133
1995	45	322	1308	90-94	Female	11440
1995	4	98	213	95-99	Female	1927
1995	1	0	4	0-4	Male	165466
1995	2	0	23	10-14	Male	168870
1995	5	0	32	15-19	Male	167008
1995	9	1	41	20-24	Male	156008
1995	12	0	74	25-29	Male	177046
1995	13	0	133	30-34	Male	194189
1995	17	1	214	35-39	Male	196143
1995	39	0	311	40-44	Male	205482
1995	74	6	598	45-49	Male	222209
1995	7	0	19	5-9	Male	161971
1995	90	11	795	50-54	Male	160523
1995	119	10	1089	55-59	Male	131071
1995	180	33	1511	60-64	Male	114461
1995	259	67	2341	65-69	Male	104628
1995	301	109	2844	70-74	Male	76020
1995	186	166	2490	75-79	Male	45522
1995	163	231	2244	80-84	Male	28755
1995	58	187	1238	85-89	Male	12727
1995	14	113	325	90-94	Male	3127
1995	0	20	48	95-99	Male	446
1996	1	0	2	0-4	Female	156836
1996	4	0	18	10-14	Female	159922
1996	3	0	37	15-19	Female	159261
1996	0	0	32	20-24	Female	151543
1996	6	0	45	25-29	Female	164059
1996	6	1	93	30-34	Female	184737
1996	13	0	155	35-39	Female	186520
1996	45	0	329	40-44	Female	198430
1996	101	5	634	45-49	Female	210461
1996	2	0	10	5-9	Female	157050
1996	120	2	1009	50-54	Female	166161
1996	244	3	1592	55-59	Female	145428
1996	302	14	2373	60-64	Female	125929
1996	504	38	4237	65-69	Female	130460
1996	649	134	6288	70-74	Female	120441
1996	557	267	7238	75-79	Female	93711
1996	395	499	7142	80-84	Female	68007
1996	201	593	4659	85-89	Female	38519
1996	44	330	1459	90-94	Female	11979
1996	5	104	248	95-99	Female	2090
1996	1	0	4	0-4	Male	163336
1996	2	0	23	10-14	Male	167498
1996	2	0	35	15-19	Male	166083
1996	1	0	35	20-24	Male	159086
1996	6	0	78	25-29	Male	170510
1996	18	0	130	30-34	Male	192790
1996	17	2	213	35-39	Male	193667
1996	37	4	335	40-44	Male	204651
1996	84	2	600	45-49	Male	218371
1996	2	0	19	5-9	Male	163925
1996	96	4	784	50-54	Male	168729
1996	135	13	1217	55-59	Male	140106
1996	199	21	1544	60-64	Male	114076
1996	251	71	2374	65-69	Male	105880
1996	285	117	2986	70-74	Male	78832
1996	243	178	2643	75-79	Male	47688
1996	135	219	2228	80-84	Male	28269
1996	62	232	1331	85-89	Male	13348
1996	12	123	328	90-94	Male	3257
1996	0	27	51	95-99	Male	467
1997	0	0	2	0-4	Female	153447
1997	3	0	17	10-14	Female	157086
1997	2	0	35	15-19	Female	159787
1997	5	0	36	20-24	Female	155397
1997	2	0	43	25-29	Female	157061
1997	7	0	91	30-34	Female	183365
1997	14	2	148	35-39	Female	185694
1997	42	3	317	40-44	Female	195683
1997	84	2	649	45-49	Female	207263
1997	3	0	13	5-9	Female	160223
1997	140	5	1109	50-54	Female	185290
1997	188	5	1634	55-59	Female	141964
1997	274	18	2394	60-64	Female	126967
1997	483	34	4282	65-69	Female	129495
1997	586	126	6414	70-74	Female	120585
1997	520	265	7398	75-79	Female	96173
1997	353	454	7180	80-84	Female	67856
1997	158	627	4935	85-89	Female	39853
1997	42	386	1577	90-94	Female	12655
1997	5	119	287	95-99	Female	2217
1997	1	0	4	0-4	Male	159286
1997	1	0	24	10-14	Male	164178
1997	1	0	37	15-19	Male	167145
1997	7	0	35	20-24	Male	162473
1997	4	0	72	25-29	Male	163755
1997	22	0	134	30-34	Male	191034
1997	15	0	210	35-39	Male	192836
1997	30	1	346	40-44	Male	201507
1997	61	5	553	45-49	Male	214671
1997	1	0	15	5-9	Male	167130
1997	107	15	899	50-54	Male	188644
1997	116	7	1256	55-59	Male	137110
1997	185	13	1594	60-64	Male	115865
1997	261	51	2451	65-69	Male	106122
1997	293	108	3099	70-74	Male	81866
1997	206	169	2755	75-79	Male	49496
1997	135	207	2279	80-84	Male	28181
1997	55	258	1327	85-89	Male	13738
1997	11	115	388	90-94	Male	3540
1997	0	28	53	95-99	Male	497
1998	1	0	2	0-4	Female	149519
1998	2	0	17	10-14	Female	155485
1998	5	0	36	15-19	Female	161419
1998	1	1	34	20-24	Female	159511
1998	7	0	52	25-29	Female	150146
1998	7	1	83	30-34	Female	180381
1998	19	1	149	35-39	Female	187026
1998	44	0	319	40-44	Female	192838
1998	91	2	661	45-49	Female	202603
1998	3	0	15	5-9	Female	160816
1998	128	3	1149	50-54	Female	198837
1998	192	7	1655	55-59	Female	142674
1998	305	16	2549	60-64	Female	131133
1998	462	34	4244	65-69	Female	126016
1998	539	116	6398	70-74	Female	120525
1998	484	236	7650	75-79	Female	99379
1998	364	468	7297	80-84	Female	68499
1998	157	625	5023	85-89	Female	40770
1998	38	414	1781	90-94	Female	13518
1998	4	142	302	95-99	Female	2288
1998	0	0	2	0-4	Male	155417
1998	5	0	29	10-14	Male	162413
1998	1	0	32	15-19	Male	168854
1998	2	0	39	20-24	Male	166533
1998	4	0	60	25-29	Male	157174
1998	9	2	134	30-34	Male	187594
1998	23	1	214	35-39	Male	194367
1998	44	1	361	40-44	Male	198237
1998	65	3	555	45-49	Male	209355
1998	0	0	12	5-9	Male	167495
1998	101	6	959	50-54	Male	202307
1998	112	18	1241	55-59	Male	138400
1998	173	23	1686	60-64	Male	120292
1998	234	57	2438	65-69	Male	104275
1998	255	119	3117	70-74	Male	84586
1998	196	170	2965	75-79	Male	52144
1998	120	241	2284	80-84	Male	28474
1998	32	225	1352	85-89	Male	13813
1998	4	116	412	90-94	Male	3798
1998	1	25	57	95-99	Male	521
1999	1	0	1	0-4	Female	145763
1999	3	0	18	10-14	Female	154552
1999	3	0	34	15-19	Female	162210
1999	4	0	39	20-24	Female	160460
1999	5	0	51	25-29	Female	148858
1999	6	1	83	30-34	Female	175244
1999	13	3	132	35-39	Female	186739
1999	41	1	326	40-44	Female	190213
1999	79	1	646	45-49	Female	199863
1999	1	0	14	5-9	Female	161544
1999	143	5	1205	50-54	Female	209647
1999	177	10	1699	55-59	Female	143681
1999	261	12	2577	60-64	Female	135115
1999	393	45	4121	65-69	Female	123488
1999	480	97	6441	70-74	Female	121845
1999	464	263	8049	75-79	Female	104364
1999	319	463	7012	80-84	Female	66183
1999	147	641	5217	85-89	Female	41393
1999	30	435	1937	90-94	Female	14400
1999	2	126	349	95-99	Female	2509
1999	0	0	1	0-4	Male	151759
1999	1	0	28	10-14	Male	161552
1999	6	0	38	15-19	Male	169996
1999	4	0	41	20-24	Male	167606
1999	9	1	62	25-29	Male	155590
1999	4	0	120	30-34	Male	182321
1999	17	0	211	35-39	Male	194200
1999	34	3	357	40-44	Male	196273
1999	66	5	564	45-49	Male	204582
1999	0	0	9	5-9	Male	167831
1999	86	10	999	50-54	Male	213919
1999	93	16	1226	55-59	Male	140513
1999	151	27	1710	60-64	Male	124103
1999	214	56	2404	65-69	Male	103675
1999	266	130	3197	70-74	Male	86775
1999	197	185	3194	75-79	Male	55966
1999	99	220	2179	80-84	Male	27816
1999	33	227	1409	85-89	Male	14002
1999	7	121	429	90-94	Male	3953
1999	0	34	58	95-99	Male	554
2000	7	0	7	0-4	Female	142424
2000	2	0	22	10-14	Female	155687
2000	3	0	31	15-19	Female	162161
2000	6	0	49	20-24	Female	160146
2000	1	0	43	25-29	Female	149360
2000	12	1	85	30-34	Female	170051
2000	22	1	150	35-39	Female	185731
2000	40	2	300	40-44	Female	188289
2000	91	1	665	45-49	Female	197682
2000	1	0	12	5-9	Female	160193
2000	213	2	1316	50-54	Female	212168
2000	261	6	1842	55-59	Female	156055
2000	338	26	2671	60-64	Female	133799
2000	505	28	4179	65-69	Female	121746
2000	726	110	6675	70-74	Female	122413
2000	707	230	8355	75-79	Female	105027
2000	425	481	7263	80-84	Female	69272
2000	229	607	5463	85-89	Female	41663
2000	60	519	2042	90-94	Female	15058
2000	2	152	365	95-99	Female	2619
2000	3	0	3	0-4	Male	148851
2000	1	0	27	10-14	Male	162947
2000	5	0	41	15-19	Male	169617
2000	3	0	42	20-24	Male	167084
2000	5	0	61	25-29	Male	156842
2000	19	0	125	30-34	Male	176839
2000	30	2	221	35-39	Male	192915
2000	35	5	344	40-44	Male	193976
2000	78	4	585	45-49	Male	201745
2000	2	0	9	5-9	Male	166231
2000	120	13	1050	50-54	Male	215979
2000	147	15	1305	55-59	Male	154028
2000	220	18	1793	60-64	Male	123117
2000	275	48	2458	65-69	Male	103778
2000	336	103	3371	70-74	Male	88852
2000	277	206	3309	75-79	Male	58256
2000	164	208	2328	80-84	Male	29459
2000	63	249	1425	85-89	Male	14095
2000	18	127	483	90-94	Male	4121
2000	0	31	60	95-99	Male	571
2001	3	0	9	0-4	Female	140347
2001	3	0	24	10-14	Female	158059
2001	7	0	33	15-19	Female	160820
2001	2	0	54	20-24	Female	159350
2001	2	0	45	25-29	Female	151954
2001	10	0	75	30-34	Female	164393
2001	20	0	162	35-39	Female	184707
2001	36	0	280	40-44	Female	186371
2001	113	2	702	45-49	Female	197444
2001	2	0	11	5-9	Female	157671
2001	159	8	1310	50-54	Female	208487
2001	212	8	1917	55-59	Female	163585
2001	312	19	2911	60-64	Female	142181
2001	494	27	4226	65-69	Female	121296
2001	619	111	6805	70-74	Female	122077
2001	605	240	8461	75-79	Female	105469
2001	384	463	7599	80-84	Female	72475
2001	191	641	5568	85-89	Female	41658
2001	43	508	2233	90-94	Female	15894
2001	6	160	394	95-99	Female	2826
2001	2	0	5	0-4	Male	146445
2001	3	0	27	10-14	Male	164959
2001	4	0	43	15-19	Male	168400
2001	4	0	47	20-24	Male	166249
2001	4	1	53	25-29	Male	160236
2001	17	0	136	30-34	Male	170678
2001	24	0	220	35-39	Male	191831
2001	54	1	370	40-44	Male	191720
2001	96	5	648	45-49	Male	201113
2001	1	0	9	5-9	Male	164106
2001	125	7	1061	50-54	Male	212453
2001	161	20	1325	55-59	Male	162079
2001	221	23	1961	60-64	Male	131892
2001	277	45	2524	65-69	Male	103927
2001	325	108	3484	70-74	Male	90397
2001	287	193	3554	75-79	Male	60886
2001	127	247	2427	80-84	Male	31184
2001	45	250	1390	85-89	Male	14012
2001	26	150	535	90-94	Male	4388
2001	0	34	58	95-99	Male	600
2002	0	0	7	0-4	Female	138207
2002	1	0	25	10-14	Female	161188
2002	8	0	40	15-19	Female	157991
2002	3	0	52	20-24	Female	159957
2002	3	0	47	25-29	Female	155834
2002	11	0	81	30-34	Female	157511
2002	19	0	163	35-39	Female	183281
2002	45	1	284	40-44	Female	185579
2002	92	5	705	45-49	Female	194872
2002	0	0	10	5-9	Female	154304
2002	166	8	1326	50-54	Female	205281
2002	251	10	2126	55-59	Female	182429
2002	337	11	2992	60-64	Female	138739
2002	453	29	4266	65-69	Female	122430
2002	627	109	6921	70-74	Female	121458
2002	623	244	8670	75-79	Female	105957
2002	388	468	7892	80-84	Female	74808
2002	164	682	5574	85-89	Female	41808
2002	43	561	2392	90-94	Female	16471
2002	4	182	446	95-99	Female	3003
2002	0	0	5	0-4	Male	144988
2002	4	0	24	10-14	Male	168163
2002	1	0	45	15-19	Male	165139
2002	2	0	49	20-24	Male	167305
2002	9	0	57	25-29	Male	163651
2002	13	0	124	30-34	Male	164134
2002	22	0	219	35-39	Male	190176
2002	38	1	398	40-44	Male	191029
2002	64	3	651	45-49	Male	198164
2002	5	0	13	5-9	Male	160159
2002	118	4	1038	50-54	Male	208985
2002	192	13	1536	55-59	Male	181388
2002	218	28	2058	60-64	Male	129277
2002	255	61	2555	65-69	Male	105749
2002	321	112	3567	70-74	Male	91018
2002	269	220	3704	75-79	Male	63520
2002	149	248	2563	80-84	Male	32679
2002	63	228	1447	85-89	Male	14139
2002	17	145	545	90-94	Male	4579
2002	2	49	74	95-99	Male	631
2003	0	0	5	0-4	Female	138217
2003	5	0	24	10-14	Female	161788
2003	2	0	37	15-19	Female	156377
2003	9	0	59	20-24	Female	161772
2003	4	0	51	25-29	Female	160146
2003	8	0	87	30-34	Female	150718
2003	20	1	160	35-39	Female	180493
2003	35	1	295	40-44	Female	186972
2003	87	1	696	45-49	Female	192029
2003	4	0	14	5-9	Female	150392
2003	156	3	1340	50-54	Female	200742
2003	231	10	2266	55-59	Female	195852
2003	348	21	3044	60-64	Female	139345
2003	460	46	4462	65-69	Female	126475
2003	588	97	6872	70-74	Female	118365
2003	570	275	8751	75-79	Female	106473
2003	371	459	8313	80-84	Female	77889
2003	198	685	5650	85-89	Female	42394
2003	36	510	2443	90-94	Female	16855
2003	4	168	508	95-99	Female	3254
2003	0	0	5	0-4	Male	144920
2003	2	0	25	10-14	Male	168457
2003	4	0	46	15-19	Male	163377
2003	1	0	44	20-24	Male	169099
2003	9	0	67	25-29	Male	167827
2003	13	0	114	30-34	Male	157884
2003	34	0	237	35-39	Male	186935
2003	50	1	394	40-44	Male	192739
2003	89	4	698	45-49	Male	195024
2003	0	0	8	5-9	Male	156323
2003	121	8	1042	50-54	Male	203830
2003	162	16	1659	55-59	Male	194731
2003	200	30	2041	60-64	Male	130548
2003	279	51	2749	65-69	Male	110107
2003	302	125	3557	70-74	Male	90050
2003	272	191	3872	75-79	Male	66306
2003	149	257	2775	80-84	Male	34871
2003	53	229	1473	85-89	Male	14488
2003	17	159	557	90-94	Male	4658
2003	2	29	82	95-99	Male	673
2004	0	0	1	0-4	Female	138405
2004	2	0	22	10-14	Female	162552
2004	1	0	38	15-19	Female	155531
2004	4	0	61	20-24	Female	162870
2004	5	0	58	25-29	Female	161559
2004	7	0	86	30-34	Female	149749
2004	18	0	170	35-39	Female	175525
2004	34	2	275	40-44	Female	186798
2004	75	3	684	45-49	Female	189539
2004	1	0	16	5-9	Female	146723
2004	147	5	1331	50-54	Female	198117
2004	265	16	2385	55-59	Female	206535
2004	293	26	3063	60-64	Female	140349
2004	453	53	4619	65-69	Female	130362
2004	546	82	6787	70-74	Female	116186
2004	573	233	8956	75-79	Female	108389
2004	396	480	8939	80-84	Female	82359
2004	161	586	5522	85-89	Female	41544
2004	57	490	2672	90-94	Female	17619
2004	8	187	552	95-99	Female	3516
2004	1	0	4	0-4	Male	145288
2004	3	0	26	10-14	Male	168881
2004	1	0	40	15-19	Male	162574
2004	4	0	50	20-24	Male	170494
2004	9	0	74	25-29	Male	169294
2004	11	0	112	30-34	Male	156605
2004	28	0	239	35-39	Male	181791
2004	42	1	395	40-44	Male	192668
2004	94	6	730	45-49	Male	193185
2004	4	0	11	5-9	Male	152711
2004	104	13	1044	50-54	Male	199376
2004	180	23	1772	55-59	Male	205792
2004	217	31	2103	60-64	Male	132760
2004	266	56	2822	65-69	Male	113827
2004	328	107	3644	70-74	Male	90150
2004	281	219	4017	75-79	Male	68708
2004	158	222	3063	80-84	Male	37884
2004	62	206	1513	85-89	Male	14500
2004	16	136	586	90-94	Male	4811
2004	1	19	105	95-99	Male	734
2005	0	0	0	0-4	Female	139353
2005	1	0	23	10-14	Female	161212
2005	3	0	38	15-19	Female	156824
2005	3	0	59	20-24	Female	163226
2005	11	0	76	25-29	Female	161766
2005	9	0	79	30-34	Female	150595
2005	16	1	163	35-39	Female	170779
2005	31	2	275	40-44	Female	185979
2005	59	4	619	45-49	Female	187897
2005	5	1	17	5-9	Female	143522
2005	123	4	1297	50-54	Female	196158
2005	272	14	2454	55-59	Female	209062
2005	349	22	3279	60-64	Female	152460
2005	450	46	4633	65-69	Female	129230
2005	532	115	6629	70-74	Female	114778
2005	626	211	9169	75-79	Female	109611
2005	446	460	9162	80-84	Female	83845
2005	178	565	5865	85-89	Female	44605
2005	65	532	2854	90-94	Female	18225
2005	8	186	606	95-99	Female	3806
2005	2	0	4	0-4	Male	145596
2005	5	0	30	10-14	Male	167327
2005	1	0	36	15-19	Male	164118
2005	6	0	58	20-24	Male	170710
2005	17	0	80	25-29	Male	169408
2005	23	1	121	30-34	Male	158395
2005	21	1	235	35-39	Male	176975
2005	41	3	406	40-44	Male	191803
2005	80	3	709	45-49	Male	191198
2005	2	0	9	5-9	Male	149894
2005	139	7	1096	50-54	Male	196815
2005	175	20	1812	55-59	Male	207826
2005	238	31	2236	60-64	Male	145517
2005	285	58	2869	65-69	Male	113204
2005	343	101	3700	70-74	Male	90986
2005	307	205	4198	75-79	Male	70909
2005	180	232	3265	80-84	Male	40013
2005	62	229	1619	85-89	Male	15887
2005	10	136	616	90-94	Male	4906
2005	1	35	133	95-99	Male	813
2006	0	0	0	0-4	Female	140984
2006	2	0	25	10-14	Female	158679
2006	1	0	35	15-19	Female	159204
2006	7	0	59	20-24	Female	162144
2006	8	0	84	25-29	Female	161773
2006	8	2	85	30-34	Female	153383
2006	18	0	153	35-39	Female	165214
2006	39	0	291	40-44	Female	185085
2006	78	2	589	45-49	Female	186172
2006	3	0	15	5-9	Female	141563
2006	123	5	1262	50-54	Female	196010
2006	246	12	2397	55-59	Female	205649
2006	307	20	3294	60-64	Female	159818
2006	475	41	4923	65-69	Female	137477
2006	547	88	6546	70-74	Female	114577
2006	599	222	9312	75-79	Female	109787
2006	409	480	9257	80-84	Female	84986
2006	187	624	6217	85-89	Female	47628
2006	52	544	2904	90-94	Female	18589
2006	8	204	726	95-99	Female	4137
2006	1	0	4	0-4	Male	147143
2006	5	1	29	10-14	Male	165156
2006	4	0	40	15-19	Male	166143
2006	4	0	58	20-24	Male	169860
2006	7	0	82	25-29	Male	169194
2006	29	1	134	30-34	Male	162205
2006	30	4	236	35-39	Male	171224
2006	52	3	412	40-44	Male	190918
2006	94	8	723	45-49	Male	189147
2006	3	0	10	5-9	Male	147656
2006	111	13	1136	50-54	Male	196272
2006	161	15	1769	55-59	Male	204428
2006	248	27	2279	60-64	Male	153214
2006	309	47	3100	65-69	Male	121620
2006	323	120	3682	70-74	Male	91351
2006	289	190	4325	75-79	Male	72900
2006	217	286	3539	80-84	Male	42275
2006	71	251	1728	85-89	Male	17038
2006	19	141	613	90-94	Male	5065
2006	4	53	150	95-99	Male	877
2007	4	0	4	0-4	Female	142701
2007	2	0	26	10-14	Female	155424
2007	1	0	38	15-19	Female	162465
2007	2	0	57	20-24	Female	159922
2007	5	0	81	25-29	Female	163128
2007	10	1	91	30-34	Female	157648
2007	25	1	158	35-39	Female	158757
2007	38	0	294	40-44	Female	183950
2007	89	0	606	45-49	Female	185566
2007	0	0	8	5-9	Female	139786
2007	125	3	1224	50-54	Female	193691
2007	271	15	2348	55-59	Female	202570
2007	413	17	3675	60-64	Female	178363
2007	543	45	5004	65-69	Female	134084
2007	554	82	6544	70-74	Female	115945
2007	598	241	9300	75-79	Female	109629
2007	422	451	9492	80-84	Female	86246
2007	212	665	6473	85-89	Female	49776
2007	49	577	2999	90-94	Female	19230
2007	9	227	794	95-99	Female	4418
2007	1	0	3	0-4	Male	148927
2007	4	0	30	10-14	Male	161289
2007	3	0	38	15-19	Male	169455
2007	5	0	61	20-24	Male	167344
2007	9	0	81	25-29	Male	171554
2007	20	1	149	30-34	Male	166303
2007	33	0	231	35-39	Male	165325
2007	39	3	402	40-44	Male	189649
2007	70	5	733	45-49	Male	188798
2007	6	0	17	5-9	Male	146463
2007	135	10	1182	50-54	Male	193476
2007	199	24	1737	55-59	Male	201192
2007	239	21	2496	60-64	Male	171507
2007	281	51	3179	65-69	Male	119141
2007	346	120	3728	70-74	Male	93470
2007	326	225	4419	75-79	Male	73962
2007	211	272	3747	80-84	Male	44462
2007	68	225	1862	85-89	Male	18232
2007	16	145	642	90-94	Male	5255
2007	0	70	135	95-99	Male	923
2008	4	0	8	0-4	Female	144198
2008	3	0	24	10-14	Female	151688
2008	2	0	34	15-19	Female	163216
2008	2	0	51	20-24	Female	158952
2008	4	0	83	25-29	Female	165701
2008	16	0	100	30-34	Female	162543
2008	20	1	163	35-39	Female	152352
2008	39	1	297	40-44	Female	181293
2008	83	2	597	45-49	Female	187140
2008	2	0	9	5-9	Female	140101
2008	144	11	1210	50-54	Female	191006
2008	254	11	2315	55-59	Female	198198
2008	441	21	3961	60-64	Female	191508
2008	539	46	5083	65-69	Female	134775
2008	649	103	6842	70-74	Female	119916
2008	541	223	9032	75-79	Female	107138
2008	424	479	9641	80-84	Female	87427
2008	205	675	6887	85-89	Female	52540
2008	52	570	3069	90-94	Female	19919
2008	12	243	856	95-99	Female	4613
2008	2	0	4	0-4	Male	150804
2008	2	0	22	10-14	Male	157654
2008	6	0	46	15-19	Male	169961
2008	4	1	60	20-24	Male	166488
2008	12	0	83	25-29	Male	174715
2008	13	0	152	30-34	Male	171532
2008	32	0	235	35-39	Male	159578
2008	40	3	400	40-44	Male	186832
2008	89	4	735	45-49	Male	190839
2008	2	0	19	5-9	Male	146717
2008	118	13	1205	50-54	Male	190665
2008	205	23	1753	55-59	Male	196318
2008	293	40	2698	60-64	Male	184247
2008	321	54	3181	65-69	Male	120498
2008	380	106	4019	70-74	Male	97658
2008	332	222	4448	75-79	Male	73731
2008	234	298	3911	80-84	Male	47128
2008	73	234	2074	85-89	Male	19703
2008	14	164	650	90-94	Male	5510
2008	1	44	146	95-99	Male	998
2009	2	0	8	0-4	Female	145917
2009	3	0	30	10-14	Female	148167
2009	2	0	30	15-19	Female	164053
2009	4	0	53	20-24	Female	158484
2009	6	0	83	25-29	Female	167612
2009	12	0	108	30-34	Female	164398
2009	12	0	150	35-39	Female	151847
2009	41	2	316	40-44	Female	176611
2009	86	6	583	45-49	Female	187231
2009	4	0	9	5-9	Female	140419
2009	128	5	1176	50-54	Female	188726
2009	283	6	2313	55-59	Female	195763
2009	430	29	4141	60-64	Female	202029
2009	475	36	5098	65-69	Female	135741
2009	617	97	7084	70-74	Female	123793
2009	608	224	8885	75-79	Female	105478
2009	417	442	9886	80-84	Female	89487
2009	233	715	7397	85-89	Female	55583
2009	63	549	3003	90-94	Female	19642
2009	15	294	935	95-99	Female	4895
2009	4	0	7	0-4	Male	152197
2009	5	1	29	10-14	Male	154256
2009	4	0	41	15-19	Male	170583
2009	7	0	62	20-24	Male	165988
2009	6	0	89	25-29	Male	177022
2009	27	0	166	30-34	Male	173572
2009	23	1	230	35-39	Male	158921
2009	49	0	405	40-44	Male	182143
2009	89	5	735	45-49	Male	191110
2009	3	0	18	5-9	Male	147367
2009	124	11	1223	50-54	Male	189311
2009	211	15	1792	55-59	Male	192402
2009	313	33	2877	60-64	Male	194857
2009	307	68	3268	65-69	Male	122578
2009	396	108	4145	70-74	Male	101250
2009	311	209	4509	75-79	Male	74193
2009	246	310	4075	80-84	Male	49230
2009	79	343	2238	85-89	Male	21357
2009	16	149	680	90-94	Male	5618
2009	1	50	162	95-99	Male	1030
2010	1	0	8	0-4	Female	147378
2010	3	0	32	10-14	Female	145131
2010	3	0	29	15-19	Female	162860
2010	4	0	51	20-24	Female	159963
2010	9	2	88	25-29	Female	168353
2010	11	1	117	30-34	Female	165057
2010	16	0	133	35-39	Female	152802
2010	35	0	322	40-44	Female	172117
2010	82	2	599	45-49	Female	186481
2010	7	0	14	5-9	Female	141523
2010	135	2	1146	50-54	Female	187229
2010	245	13	2241	55-59	Female	193971
2010	479	27	4247	60-64	Female	204664
2010	582	33	5510	65-69	Female	147454
2010	592	91	7160	70-74	Female	122711
2010	615	217	8793	75-79	Female	104459
2010	441	470	10037	80-84	Female	90688
2010	215	788	7553	85-89	Female	57050
2010	65	577	3252	90-94	Female	21394
2010	10	278	1006	95-99	Female	5046
2010	3	0	9	0-4	Male	154243
2010	2	0	28	10-14	Male	151578
2010	6	0	46	15-19	Male	169224
2010	3	0	58	20-24	Male	167817
2010	9	0	90	25-29	Male	177710
2010	33	0	169	30-34	Male	174220
2010	27	0	246	35-39	Male	161115
2010	53	2	426	40-44	Male	177566
2010	77	2	741	45-49	Male	190596
2010	2	0	14	5-9	Male	147824
2010	132	3	1203	50-54	Male	187628
2010	190	17	1817	55-59	Male	190137
2010	299	35	2955	60-64	Male	197048
2010	335	63	3521	65-69	Male	134543
2010	401	99	4236	70-74	Male	100784
2010	367	210	4638	75-79	Male	75178
2010	245	357	4200	80-84	Male	51064
2010	94	342	2401	85-89	Male	22807
2010	24	154	738	90-94	Male	6165
2010	4	60	176	95-99	Male	1076
2011	3	0	7	0-4	Female	148096
2011	6	0	33	10-14	Female	143320
2011	3	0	36	15-19	Female	160535
2011	5	0	47	20-24	Female	162625
2011	5	0	80	25-29	Female	167897
2011	14	0	126	30-34	Female	165536
2011	13	0	145	35-39	Female	155863
2011	40	0	304	40-44	Female	166939
2011	61	3	593	45-49	Female	185618
2011	1	0	15	5-9	Female	143394
2011	131	7	1132	50-54	Female	185742
2011	214	11	2167	55-59	Female	193930
2011	441	20	4173	60-64	Female	201272
2011	560	41	5603	65-69	Female	154642
2011	643	91	7654	70-74	Female	130644
2011	574	226	8758	75-79	Female	104590
2011	430	464	10189	80-84	Female	91239
2011	233	728	7686	85-89	Female	58153
2011	59	580	3480	90-94	Female	22964
2011	7	317	1060	95-99	Female	5157
2011	7	0	9	0-4	Male	154881
2011	1	0	22	10-14	Male	149569
2011	4	0	50	15-19	Male	167231
2011	5	0	56	20-24	Male	170256
2011	8	0	90	25-29	Male	177541
2011	27	0	175	30-34	Male	174711
2011	27	2	255	35-39	Male	165054
2011	50	1	429	40-44	Male	172221
2011	81	3	737	45-49	Male	189973
2011	2	0	19	5-9	Male	149722
2011	128	6	1208	50-54	Male	185871
2011	185	20	1884	55-59	Male	189879
2011	286	40	2927	60-64	Male	193951
2011	336	64	3556	65-69	Male	142014
2011	397	109	4531	70-74	Male	108607
2011	375	207	4764	75-79	Male	75920
2011	242	329	4342	80-84	Male	52881
2011	108	330	2604	85-89	Male	24345
2011	17	184	823	90-94	Male	6722
2011	2	62	159	95-99	Male	1098
2012	1	0	6	0-4	Female	148802
2012	1	0	25	10-14	Female	141760
2012	1	0	38	15-19	Female	157292
2012	5	0	51	20-24	Female	165983
2012	8	0	83	25-29	Female	166069
2012	20	0	133	30-34	Female	167305
2012	20	0	162	35-39	Female	160340
2012	46	0	308	40-44	Female	160821
2012	93	3	613	45-49	Female	184591
2012	4	0	17	5-9	Female	145274
2012	135	9	1122	50-54	Female	185308
2012	229	7	2133	55-59	Female	191717
2012	407	24	4041	60-64	Female	198366
2012	584	60	6137	65-69	Female	172561
2012	616	104	7622	70-74	Female	127231
2012	561	189	8859	75-79	Female	105940
2012	432	448	10175	80-84	Female	91302
2012	215	831	7745	85-89	Female	59277
2012	55	675	3658	90-94	Female	24173
2012	11	366	1083	95-99	Female	5322
2012	5	0	13	0-4	Male	155281
2012	4	0	29	10-14	Male	148569
2012	1	0	41	15-19	Male	163421
2012	4	0	57	20-24	Male	173775
2012	10	0	93	25-29	Male	175226
2012	19	1	175	30-34	Male	177454
2012	21	1	261	35-39	Male	169502
2012	57	2	417	40-44	Male	166649
2012	85	2	765	45-49	Male	188707
2012	3	0	17	5-9	Male	151706
2012	127	10	1218	50-54	Male	185863
2012	206	17	1941	55-59	Male	187478
2012	299	41	2887	60-64	Male	191222
2012	387	63	3932	65-69	Male	158967
2012	434	100	4671	70-74	Male	106568
2012	332	183	4866	75-79	Male	78139
2012	252	311	4490	80-84	Male	53901
2012	102	359	2734	85-89	Male	25782
2012	30	196	894	90-94	Male	7191
2012	4	68	163	95-99	Male	1130
2013	2	0	5	0-4	Female	148105
2013	1	0	23	10-14	Female	142279
2013	3	0	37	15-19	Female	153643
2013	4	0	50	20-24	Female	166595
2013	7	0	79	25-29	Female	165567
2013	9	0	130	30-34	Female	170172
2013	18	0	174	35-39	Female	165351
2013	37	1	307	40-44	Female	154636
2013	82	4	600	45-49	Female	182119
2013	4	0	21	5-9	Female	147058
2013	162	2	1139	50-54	Female	187002
2013	216	11	2117	55-59	Female	189252
2013	372	30	3899	60-64	Female	194226
2013	629	54	6538	65-69	Female	185301
2013	588	101	7623	70-74	Female	127939
2013	568	189	9172	75-79	Female	109574
2013	425	454	9967	80-84	Female	89561
2013	236	724	7997	85-89	Female	60612
2013	75	661	3882	90-94	Female	25790
2013	13	397	1074	95-99	Female	5507
2013	1	0	10	0-4	Male	154901
2013	8	0	37	10-14	Male	148863
2013	5	0	38	15-19	Male	159903
2013	4	1	59	20-24	Male	174276
2013	8	0	91	25-29	Male	174367
2013	24	0	175	30-34	Male	180608
2013	23	1	275	35-39	Male	174775
2013	56	2	427	40-44	Male	161204
2013	86	4	758	45-49	Male	186147
2013	4	0	20	5-9	Male	153815
2013	129	7	1225	50-54	Male	187930
2013	199	24	1977	55-59	Male	184987
2013	315	44	2904	60-64	Male	186942
2013	462	75	4258	65-69	Male	170935
2013	412	112	4683	70-74	Male	107976
2013	356	184	5188	75-79	Male	81987
2013	234	310	4560	80-84	Male	54199
2013	122	350	2931	85-89	Male	27473
2013	30	205	968	90-94	Male	7773
2013	6	62	181	95-99	Male	1214
2014	1	0	6	0-4	Female	146650
2014	3	0	25	10-14	Female	142702
2014	1	0	42	15-19	Female	150090
2014	4	0	47	20-24	Female	167324
2014	14	1	84	25-29	Female	165545
2014	15	0	136	30-34	Female	172264
2014	25	1	196	35-39	Female	167323
2014	31	0	279	40-44	Female	154103
2014	81	0	625	45-49	Female	177605
2014	6	0	18	5-9	Female	148856
2014	142	3	1146	50-54	Female	187142
2014	204	9	2048	55-59	Female	187031
2014	404	25	3834	60-64	Female	191909
2014	585	49	6774	65-69	Female	195527
2014	653	81	7711	70-74	Female	128836
2014	575	207	9428	75-79	Female	113191
2014	398	458	9787	80-84	Female	88410
2014	248	764	8285	85-89	Female	62247
2014	65	738	4087	90-94	Female	27055
2014	9	368	1036	95-99	Female	5439
2014	3	0	10	0-4	Male	153486
2014	3	0	37	10-14	Male	149597
2014	10	0	45	15-19	Male	156492
2014	5	0	62	20-24	Male	174762
2014	9	0	91	25-29	Male	174020
2014	22	0	175	30-34	Male	183123
2014	28	0	293	35-39	Male	177106
2014	45	1	418	40-44	Male	160576
2014	89	4	769	45-49	Male	181712
2014	1	0	19	5-9	Male	155317
2014	143	8	1249	50-54	Male	188443
2014	178	17	1987	55-59	Male	183866
2014	314	32	2915	60-64	Male	183321
2014	454	59	4570	65-69	Male	181087
2014	407	119	4762	70-74	Male	110037
2014	420	201	5421	75-79	Male	85233
2014	244	316	4689	80-84	Male	55027
2014	126	374	3077	85-89	Male	28807
2014	38	240	1083	90-94	Male	8472
2014	2	70	195	95-99	Male	1279
2015	0	0	4	0-4	Female	143799
2015	0	0	26	10-14	Female	143863
2015	1	0	42	15-19	Female	147120
2015	7	0	44	20-24	Female	165884
2015	7	0	86	25-29	Female	166960
2015	15	0	143	30-34	Female	173017
2015	26	2	207	35-39	Female	168005
2015	40	0	272	40-44	Female	155047
2015	64	1	615	45-49	Female	173099
2015	4	0	20	5-9	Female	150313
2015	127	6	1147	50-54	Female	186362
2015	199	6	1990	55-59	Female	185658
2015	375	14	3750	60-64	Female	190243
2015	677	66	6822	65-69	Female	198011
2015	628	88	8246	70-74	Female	140045
2015	613	200	9496	75-79	Female	112220
2015	436	427	9708	80-84	Female	87847
2015	242	767	8487	85-89	Female	63529
2015	86	743	4241	90-94	Female	28158
2015	14	346	1145	95-99	Female	5991
2015	3	0	9	0-4	Male	150579
2015	4	0	31	10-14	Male	150064
2015	2	0	47	15-19	Male	154051
2015	6	0	64	20-24	Male	173332
2015	15	0	100	25-29	Male	175568
2015	19	0	170	30-34	Male	183915
2015	34	1	292	35-39	Male	177811
2015	57	3	449	40-44	Male	162832
2015	102	3	785	45-49	Male	177270
2015	3	0	23	5-9	Male	157405
2015	140	9	1306	50-54	Male	188139
2015	197	15	1949	55-59	Male	182452
2015	323	29	2986	60-64	Male	181417
2015	498	78	4706	65-69	Male	183252
2015	482	111	5167	70-74	Male	121120
2015	390	211	5469	75-79	Male	84974
2015	269	299	4915	80-84	Male	56388
2015	122	395	3229	85-89	Male	30175
2015	20	226	1194	90-94	Male	9248
2015	1	68	213	95-99	Male	1386
2016	0	0	3	0-4	Female	140496
2016	3	0	27	10-14	Female	145625
2016	4	1	43	15-19	Female	145470
2016	8	0	52	20-24	Female	163243
2016	6	0	83	25-29	Female	169295
2016	12	1	133	30-34	Female	172559
2016	23	0	221	35-39	Female	168331
2016	42	1	297	40-44	Female	157901
2016	61	0	585	45-49	Female	167853
2016	5	0	20	5-9	Female	150987
2016	155	2	1166	50-54	Female	185371
2016	207	5	1994	55-59	Female	184207
2016	379	22	3642	60-64	Female	190327
2016	587	54	6663	65-69	Female	194747
2016	651	101	8313	70-74	Female	146901
2016	602	215	10109	75-79	Female	119720
2016	353	383	9651	80-84	Female	88021
2016	238	741	8655	85-89	Female	63953
2016	66	795	4311	90-94	Female	28866
2016	11	417	1195	95-99	Female	6417
2016	2	0	6	0-4	Male	147041
2016	3	0	34	10-14	Male	152119
2016	2	0	43	15-19	Male	153194
2016	5	0	70	20-24	Male	171797
2016	10	1	94	25-29	Male	178544
2016	23	1	176	30-34	Male	184004
2016	30	1	301	35-39	Male	178273
2016	41	3	433	40-44	Male	166845
2016	71	5	764	45-49	Male	171965
2016	9	0	29	5-9	Male	157910
2016	161	7	1346	50-54	Male	187364
2016	210	17	1999	55-59	Male	181217
2016	326	44	3062	60-64	Male	181384
2016	426	76	4664	65-69	Male	180472
2016	483	127	5313	70-74	Male	128014
2016	421	226	5873	75-79	Male	92022
2016	253	308	5055	80-84	Male	57201
2016	123	463	3323	85-89	Male	31507
2016	23	286	1255	90-94	Male	9850
2016	1	95	224	95-99	Male	1469
2017	1	0	3	0-4	Female	136051
2017	1	0	31	10-14	Female	147620
2017	7	0	38	15-19	Female	143840
2017	5	0	55	20-24	Female	159738
2017	10	0	89	25-29	Female	172102
2017	14	0	144	30-34	Female	170593
2017	18	0	214	35-39	Female	169737
2017	24	1	299	40-44	Female	161943
2017	66	4	576	45-49	Female	161558
2017	1	1	15	5-9	Female	151721
2017	131	2	1138	50-54	Female	183869
2017	220	5	2037	55-59	Female	183582
2017	315	29	3483	60-64	Female	188012
2017	548	53	6421	65-69	Female	191919
2017	632	106	9021	70-74	Female	164019
2017	577	236	9967	75-79	Female	116605
2017	418	417	9756	80-84	Female	89455
2017	287	769	8716	85-89	Female	64394
2017	100	742	4477	90-94	Female	29567
2017	11	438	1266	95-99	Female	6951
2017	1	0	4	0-4	Male	142459
2017	2	0	31	10-14	Male	154230
2017	4	0	53	15-19	Male	152215
2017	3	0	62	20-24	Male	168014
2017	7	2	93	25-29	Male	182223
2017	13	1	170	30-34	Male	181676
2017	24	0	298	35-39	Male	180761
2017	34	4	430	40-44	Male	170871
2017	74	3	738	45-49	Male	166331
2017	5	0	33	5-9	Male	158343
2017	132	11	1354	50-54	Male	185887
2017	184	18	2018	55-59	Male	181216
2017	290	26	3102	60-64	Male	179220
2017	466	78	4626	65-69	Male	178082
2017	519	109	5902	70-74	Male	143498
2017	396	214	5967	75-79	Male	90458
2017	279	343	5182	80-84	Male	59117
2017	142	411	3482	85-89	Male	32397
2017	34	275	1305	90-94	Male	10445
2017	0	90	238	95-99	Male	1557
2018	5	0	6	0-4	Female	130629
2018	6	0	40	10-14	Female	149356
2018	0	0	37	15-19	Female	144041
2018	2	0	53	20-24	Female	155877
2018	9	0	87	25-29	Female	172237
2018	8	0	134	30-34	Female	169564
2018	21	0	208	35-39	Female	172424
2018	31	1	315	40-44	Female	166596
2018	43	1	538	45-49	Female	155005
2018	5	0	15	5-9	Female	151005
2018	97	7	1085	50-54	Female	181247
2018	215	8	2024	55-59	Female	185077
2018	298	25	3418	60-64	Female	185506
2018	513	42	6160	65-69	Female	187930
2018	664	129	9452	70-74	Female	176154
2018	598	184	10021	75-79	Female	117326
2018	449	393	10104	80-84	Female	92842
2018	240	762	8595	85-89	Female	63302
2018	80	794	4606	90-94	Female	30406
2018	15	424	1381	95-99	Female	7351
2018	3	0	7	0-4	Male	137057
2018	3	0	39	10-14	Male	156182
2018	1	1	46	15-19	Male	152126
2018	5	0	65	20-24	Male	164499
2018	9	0	97	25-29	Male	182635
2018	16	0	165	30-34	Male	180832
2018	31	1	295	35-39	Male	183327
2018	38	2	443	40-44	Male	175769
2018	89	6	724	45-49	Male	160573
2018	2	0	24	5-9	Male	158005
2018	123	12	1336	50-54	Male	183302
2018	176	16	2013	55-59	Male	183156
2018	265	33	3086	60-64	Male	177055
2018	416	76	4604	65-69	Male	174278
2018	506	121	6321	70-74	Male	154506
2018	411	222	5994	75-79	Male	91933
2018	289	358	5483	80-84	Male	62247
2018	131	440	3575	85-89	Male	32747
2018	29	292	1397	90-94	Male	11243
2018	1	90	245	95-99	Male	1683
2019	4	0	9	0-4	Female	125040
2019	2	1	35	10-14	Female	151113
2019	4	75	137	100-	Female	756
2019	5	0	39	15-19	Female	144441
2019	5	0	63	20-24	Female	152265
2019	8	0	78	25-29	Female	172593
2019	12	0	138	30-34	Female	169653
2019	17	0	210	35-39	Female	174660
2019	25	1	322	40-44	Female	168547
2019	49	2	496	45-49	Female	154391
2019	3	0	14	5-9	Female	149633
2019	110	2	1083	50-54	Female	176612
2019	177	12	1970	55-59	Female	185152
2019	285	14	3307	60-64	Female	183336
2019	473	48	5933	65-69	Female	185685
2019	689	109	9780	70-74	Female	186034
2019	575	202	9959	75-79	Female	118190
2019	453	392	10512	80-84	Female	96256
2019	229	772	8439	85-89	Female	63133
2019	106	786	4914	90-94	Female	31652
2019	19	388	1294	95-99	Female	7888
2019	0	0	1	Information missing	Female
2019	4	0	8	0-4	Male	130884
2019	1	0	36	10-14	Male	157712
2019	0	10	30	100-	Male	152
2019	2	0	47	15-19	Male	152230
2019	9	0	66	20-24	Male	161679
2019	10	1	99	25-29	Male	183092
2019	13	0	156	30-34	Male	181115
2019	23	0	295	35-39	Male	186122
2019	53	2	471	40-44	Male	177928
2019	71	0	702	45-49	Male	159982
2019	4	0	26	5-9	Male	156654
2019	118	3	1316	50-54	Male	179182
2019	173	10	2018	55-59	Male	183719
2019	303	27	3134	60-64	Male	176283
2019	408	79	4518	65-69	Male	171275
2019	517	153	6681	70-74	Male	163697
2019	385	234	6052	75-79	Male	93987
2019	276	319	5750	80-84	Male	65140
2019	118	422	3658	85-89	Male	33733
2019	42	307	1497	90-94	Male	11789
2019	2	101	261	95-99	Male	1907
2019	0	0	0	Information missing	Male
2020	0	0	9	0-4	Female	120783
2020	3	0	36	10-14	Female	152888
2020	1	71	151	100-	Female	886
2020	3	0	43	15-19	Female	145710
2020	5	0	61	20-24	Female	149232
2020	7	0	77	25-29	Female	171182
2020	13	0	135	30-34	Female	171633
2020	14	0	219	35-39	Female	175975
2020	21	0	313	40-44	Female	169595
2020	54	3	476	45-49	Female	155532
2020	2	0	11	5-9	Female	147016
2020	102	8	1034	50-54	Female	172290
2020	175	7	1953	55-59	Female	184318
2020	284	19	3215	60-64	Female	182117
2020	448	42	5694	65-69	Female	184130
2020	649	120	9692	70-74	Female	188295
2020	585	230	10502	75-79	Female	128684
2020	387	420	10476	80-84	Female	95454
2020	199	709	8349	85-89	Female	63200
2020	76	893	5042	90-94	Female	32753
2020	13	411	1354	95-99	Female	8312
2020	0	0	1	Information missing	Female
2020	3	0	9	0-4	Male	126209
2020	1	0	40	10-14	Male	160031
2020	0	17	24	100-	Male	152
2020	3	0	42	15-19	Male	152522
2020	7	0	70	20-24	Male	159178
2020	11	0	100	25-29	Male	181808
2020	13	0	157	30-34	Male	183434
2020	27	1	288	35-39	Male	187719
2020	28	1	456	40-44	Male	178936
2020	59	5	684	45-49	Male	162358
2020	0	0	18	5-9	Male	153934
2020	113	7	1301	50-54	Male	174856
2020	157	16	2047	55-59	Male	183465
2020	231	32	2995	60-64	Male	175134
2020	359	61	4516	65-69	Male	169845
2020	448	149	6676	70-74	Male	165833
2020	405	213	6498	75-79	Male	103742
2020	278	380	5737	80-84	Male	65005
2020	114	464	3800	85-89	Male	34903
2020	45	351	1585	90-94	Male	12664
2020	3	112	278	95-99	Male	2080
2020	0	0	0	Information missing	Male
2021	2	0	9	0-4	Female	118888
2021	5	0	34	10-14	Female	153649
2021	0	96	146	100-	Female	928
2021	5	0	43	15-19	Female	147886
2021	2	0	62	20-24	Female	147810
2021	9	0	82	25-29	Female	169118
2021	14	0	136	30-34	Female	174584
2021	11	0	210	35-39	Female	175888
2021	27	2	315	40-44	Female	170339
2021	45	2	471	45-49	Female	158628
2021	3	0	15	5-9	Female	143812
2021	100	4	986	50-54	Female	167213
2021	141	14	1890	55-59	Female	183357
2021	222	22	3074	60-64	Female	180729
2021	466	60	5485	65-69	Female	184269
2021	634	123	9384	70-74	Female	185232
2021	550	206	10485	75-79	Female	135319
2021	374	435	11087	80-84	Female	102085
2021	237	694	8406	85-89	Female	63655
2021	81	882	5121	90-94	Female	33221
2021	18	427	1374	95-99	Female	8530
2021	0	0	1	Information missing	Female
2021	1	0	9	0-4	Male	124402
2021	3	0	42	10-14	Male	160703
2021	0	11	22	100-	Male	179
2021	2	0	43	15-19	Male	154809
2021	5	1	64	20-24	Male	157456
2021	10	1	109	25-29	Male	180133
2021	8	0	136	30-34	Male	186959
2021	20	1	278	35-39	Male	188746
2021	42	1	464	40-44	Male	179969
2021	57	2	671	45-49	Male	166795
2021	2	0	13	5-9	Male	150340
2021	79	4	1223	50-54	Male	169983
2021	168	16	2052	55-59	Male	182956
2021	234	32	2952	60-64	Male	174053
2021	363	92	4528	65-69	Male	169895
2021	467	156	6502	70-74	Male	163585
2021	437	243	6640	75-79	Male	110051
2021	308	342	6219	80-84	Male	70967
2021	128	476	3904	85-89	Male	35648
2021	40	346	1686	90-94	Male	13303
2021	5	122	295	95-99	Male	2169
2021	0	0	0	Information missing	Male
2022	3	0	8	0-4	Female	116348
2022	3	0	30	10-14	Female	154687
2022	1	96	147	100-	Female	949
2022	1	0	46	15-19	Female	150416
2022	4	1	52	20-24	Female	147012
2022	4	0	82	25-29	Female	167020
2022	12	0	141	30-34	Female	179506
2022	11	0	213	35-39	Female	175371
2022	21	3	301	40-44	Female	172759
2022	43	0	472	45-49	Female	163165
2022	0	0	16	5-9	Female	139754
2022	74	5	933	50-54	Female	161264
2022	167	10	1808	55-59	Female	182134
2022	249	10	3043	60-64	Female	180339
2022	415	43	5245	65-69	Female	181956
2022	592	111	8961	70-74	Female	182494
2022	617	245	11320	75-79	Female	150690
2022	428	493	10869	80-84	Female	98839
2022	214	759	8460	85-89	Female	64374
2022	80	957	4987	90-94	Female	32918
2022	16	485	1422	95-99	Female	8498
2022	0	0	1	Information missing	Female
2022	1	0	6	0-4	Male	121934
2022	2	0	41	10-14	Male	161507
2022	0	16	17	100-	Male	153
2022	1	0	39	15-19	Male	157544
2022	1	0	62	20-24	Male	157373
2022	9	0	108	25-29	Male	177930
2022	18	1	146	30-34	Male	192595
2022	23	0	271	35-39	Male	188248
2022	39	2	461	40-44	Male	183898
2022	57	7	669	45-49	Male	171537
2022	3	0	15	5-9	Male	146098
2022	64	9	1131	50-54	Male	164781
2022	168	20	2011	55-59	Male	181875
2022	224	31	2973	60-64	Male	174364
2022	339	74	4478	65-69	Male	167972
2022	504	147	6354	70-74	Male	161239
2022	454	281	7201	75-79	Male	122972
2022	337	425	6216	80-84	Male	69235
2022	124	518	3986	85-89	Male	36576
2022	36	413	1691	90-94	Male	13389
2022	3	120	318	95-99	Male	2257
2022	0	0	0	Information missing	Male
2023	2	0	9	0-4	Female	115206
2023	3	0	27	10-14	Female	155584
2023	1	83	165	100-	Female	982
2023	1	0	53	15-19	Female	153425
2023	1	0	47	20-24	Female	148958
2023	8	0	86	25-29	Female	165729
2023	7	0	132	30-34	Female	182968
2023	10	2	194	35-39	Female	178358
2023	22	0	297	40-44	Female	177784
2023	46	4	494	45-49	Female	169370
2023	1	0	12	5-9	Female	135999
2023	68	2	844	50-54	Female	155837
2023	163	7	1749	55-59	Female	180172
2023	252	19	3006	60-64	Female	182281
2023	386	49	5091	65-69	Female	179874
2023	547	123	8522	70-74	Female	178733
2023	656	274	11795	75-79	Female	161728
2023	443	467	10811	80-84	Female	99466
2023	244	721	8707	85-89	Female	66725
2023	85	922	4914	90-94	Female	32284
2023	13	446	1439	95-99	Female	8671
2023	0	0	1	Information missing	Female
2023	5	0	8	0-4	Male	120409
2023	3	0	31	10-14	Male	162763
2023	0	10	24	100-	Male	174
2023	2	0	45	15-19	Male	161341
2023	1	0	57	20-24	Male	159231
2023	6	0	106	25-29	Male	177054
2023	14	0	159	30-34	Male	195770
2023	16	1	243	35-39	Male	190899
2023	47	0	464	40-44	Male	189053
2023	61	2	691	45-49	Male	178018
2023	3	0	20	5-9	Male	142324
2023	95	7	1079	50-54	Male	160051
2023	179	15	1988	55-59	Male	179913
2023	215	27	2931	60-64	Male	176559
2023	337	55	4390	65-69	Male	166339
2023	455	154	6260	70-74	Male	157818
2023	520	285	7685	75-79	Male	132221
2023	275	390	6169	80-84	Male	70293
2023	165	541	4257	85-89	Male	38337
2023	46	420	1656	90-94	Male	13426
2023	5	128	343	95-99	Male	2431
2023	0	0	0	Information missing	Male
